# Supplementary material for: Scratch that itch: revisiting links between self-directed behaviour and parasitological, social and environmental factors in a free-ranging primate
Source: R Soc Open Sci. 2016 Nov 2;3(11):160571. doi: 10.1098/rsos.160571 (PMC5180144; doi:10.1098/rsos.160571)
Supplement: ESM TableS1 dataset to the article Scratch that itch Duboscq et al [file rsos160571supp1.xlsx]

## Sheet: sc_sg160730
date	ID	day time	season	reproductive status (0=inactive, 1=active)	scratching (0=did not occur, 1=did occur)	selfgrooming (0=did not occur, 1=did occur)	social grooming (0=did not occur, 1=did occur)	monthly lice load	focal aggression received (0=did not receive aggression, 1=did receive aggression)	ad libitum agression received (0=did not receive aggression, 1=did receive aggression)	provisioning day	David's scores	proportion high-ranking females within 10m proximity	number of females in 5m proximity	daily temperature	amount of rain in the preceding 3 days including observation day
2014-02-17	f01	pm	winter	1	0	0	0	0	0	0	0	6.4166	0.8	0	8.5	2.6
2014-02-17	f08	pm	winter	1	1	0	0	0	0	1	0	8.76636	1	5	8.5	2.6
2014-02-23	f00	pm	winter	0	1	0	1	0.17	0	0	0	16.9502	0.267	3	9	0
2014-02-23	f01	am	winter	1	1	1	0	0	1	0	0	6.4166	0.267	1	9	0
2014-02-23	f08	am	winter	1	0	1	0	0	0	0	0	8.76636	0	0	9	0
2014-02-23	f09	pm	winter	1	1	0	0	0.33	0	0	0	17.8472	0	0	9	0
2014-02-23	f11	pm	winter	1	0	0	1	0.12	0	0	0	7.48281	0	1	9	0
2014-02-23	f13	am	winter	1	1	1	0	0	1	0	0	5.03483	0.933	2	9	0
2014-02-23	f14	pm	winter	0	1	1	0	0	0	0	0	2.71967	0.467	0	9	0
2014-02-23	f15	pm	winter	0	1	0	0	0	0	0	0	15.0252	0.4	0	9	0
2014-02-23	f18	am	winter	1	0	0	0	0.91	0	0	0	12.6037	1	27	9	0
2014-02-23	f20	am	winter	0	0	1	0	1	0	0	0	8.22455	0	0	9	0
2014-02-23	f22	pm	winter	1	1	0	0	1.31	0	0	0	1.94887	0	0	9	0
2014-02-23	f26	pm	winter	0	1	0	0	0.71	0	0	0	15.9973	0.533	8	9	0
2014-02-24	f02	pm	winter	1	0	1	1	0.2	0	1	0	10.9338	0	0	9.5	0
2014-02-24	f09	pm	winter	1	1	0	0	0.33	0	0	0	17.8472	0	9	9.5	0
2014-02-24	f11	pm	winter	1	0	0	1	0.12	0	0	0	7.48281	0	8	9.5	0
2014-02-24	f12	pm	winter	0	1	1	1	0.5	0	0	0	11.8535	0.533	2	9.5	0
2014-02-24	f14	pm	winter	0	0	0	1	0	0	0	0	2.71967	0.933	8	9.5	0
2014-02-24	f15	pm	winter	0	1	1	0	0	0	0	0	15.0252	0.857	10	9.5	0
2014-02-24	f16	pm	winter	0	0	0	1	0.61	0	1	0	10.4172	1	0	9.5	0
2014-02-24	f18	am	winter	1	1	1	1	0.91	0	1	0	12.6037	1	12	9.5	0
2014-02-24	f19	pm	winter	0	0	1	1	1.54	0	1	0	1.63632	0.133	4	9.5	0
2014-02-24	f20	pm	winter	0	1	1	1	1	1	0	0	8.22455	1	22	9.5	0
2014-02-24	f21	am	winter	1	1	1	1	0	0	0	0	14.0901	0.214	10	9.5	0
2014-02-24	f22	pm	winter	1	1	1	1	1.31	0	1	0	1.94887	1	46	9.5	0
2014-02-24	f23	pm	winter	0	0	1	0	0	1	1	0	5.86862	0.5	6	9.5	0
2014-02-24	f25	pm	winter	1	1	1	1	0.11	0	0	0	3.85834	0.933	14	9.5	0
2014-02-24	f26	pm	winter	0	1	0	0	0.71	0	1	0	15.9973	0.2	4	9.5	0
2014-02-25	f00	pm	winter	0	1	1	0	0.17	0	0	0	16.9502	0	0	10	0
2014-02-25	f01	am	winter	1	1	0	0	0	0	1	0	6.4166	0.692	2	10	0
2014-02-25	f08	am	winter	1	1	1	0	0	0	0	0	8.76636	0.3	0	10	0
2014-02-25	f12	am	winter	0	0	0	1	0.5	1	0	0	11.8535	1	1	10	0
2014-02-25	f14	am	winter	0	1	1	0	0	0	0	0	2.71967	1	8	10	0
2014-02-25	f15	am	winter	0	1	1	0	0	1	0	0	15.0252	0.467	0	10	0
2014-02-25	f16	am	winter	0	1	0	1	0.61	0	1	0	10.4172	0	0	10	0
2014-02-25	f18	am	winter	1	1	0	1	0.91	0	0	0	12.6037	0	0	10	0
2014-02-25	f19	pm	winter	0	1	1	1	1.54	0	0	0	1.63632	1	0	10	0
2014-02-25	f20	pm	winter	0	0	0	0	1	0	0	0	8.22455	0	0	10	0
2014-02-25	f21	pm	winter	1	0	0	0	0	1	0	0	14.0901	0.867	7	10	0
2014-02-25	f23	am	winter	0	0	1	0	0	1	0	0	5.86862	0.8	19	10	0
2014-03-01	f00	am	winter	0	1	1	1	0.51	0	0	0	16.9502	0	1	13	2.6
2014-03-01	f01	pm	winter	1	1	0	1	0.16	1	0	0	6.4166	0.133	1	13	2.6
2014-03-01	f02	pm	winter	1	0	0	0	0.13	0	0	0	10.9338	0.625	0	13	2.6
2014-03-01	f09	am	winter	1	1	1	1	0.26	0	0	0	17.8472	0	0	13	2.6
2014-03-01	f11	am	winter	1	0	0	1	0.36	0	0	0	7.48281	0.8	1	13	2.6
2014-03-01	f12	am	winter	0	0	0	0	0.33	0	1	0	11.8535	0.455	1	13	2.6
2014-03-01	f13	pm	winter	1	0	0	0	0.09	0	0	0	5.03483	na	0	13	2.6
2014-03-01	f14	am	winter	0	0	0	0	0.26	0	0	0	2.71967	1	8	13	2.6
2014-03-01	f15	am	winter	0	1	1	1	0.17	0	0	0	15.0252	0	6	13	2.6
2014-03-01	f16	pm	winter	0	0	0	1	0.17	0	0	0	10.4172	0	0	13	2.6
2014-03-01	f19	am	winter	0	0	0	0	0.29	0	0	0	1.63632	0.182	0	13	2.6
2014-03-01	f21	am	winter	1	1	1	0	0.29	0	1	0	14.0901	0	0	13	2.6
2014-03-01	f23	pm	winter	0	0	1	0	0.2	0	0	0	5.86862	0	0	13	2.6
2014-03-01	f25	am	winter	1	1	1	1	1.4	0	0	0	3.85834	1	0	13	2.6
2014-03-01	f26	am	winter	0	0	0	0	0.29	0	0	0	15.9973	0.2	0	13	2.6
2014-03-02	f00	am	winter	0	0	1	1	0.51	0	0	0	16.9502	0	4	12	1.3
2014-03-02	f02	am	winter	1	1	1	1	0.13	0	0	0	10.9338	1	8	12	1.3
2014-03-02	f09	am	winter	1	0	1	1	0.26	0	0	0	17.8472	0	0	12	1.3
2014-03-02	f11	pm	winter	1	0	0	0	0.36	0	0	0	7.48281	na	0	12	1.3
2014-03-02	f12	am	winter	0	1	0	0	0.33	0	0	0	11.8535	0	0	12	1.3
2014-03-02	f16	am	winter	0	0	0	1	0.17	0	0	0	10.4172	0.533	8	12	1.3
2014-03-02	f18	pm	winter	1	1	0	0	0.18	0	0	0	12.6037	0	0	12	1.3
2014-03-02	f19	pm	winter	0	0	1	1	0.29	0	0	0	1.63632	0	0	12	1.3
2014-03-02	f20	am	winter	0	0	1	1	0.68	1	0	0	8.22455	1	9	12	1.3
2014-03-02	f21	pm	winter	1	0	0	0	0.29	1	0	0	14.0901	0.333	0	12	1.3
2014-03-02	f22	am	winter	1	1	0	1	0.77	1	0	0	1.94887	1	16	12	1.3
2014-03-02	f23	am	winter	0	1	1	0	0.2	0	0	0	5.86862	0.5	0	12	1.3
2014-03-02	f25	am	winter	1	1	1	1	1.4	0	0	0	3.85834	0	0	12	1.3
2014-03-02	f26	pm	winter	0	1	0	1	0.29	0	0	0	15.9973	0	0	12	1.3
2014-03-03	f00	pm	winter	0	1	1	0	0.51	0	0	0	16.9502	0	0	10	1.3
2014-03-03	f01	am	winter	1	0	0	0	0.16	0	1	0	6.4166	1	12	10	1.3
2014-03-03	f02	pm	winter	1	0	0	0	0.13	1	0	0	10.9338	1	6	10	1.3
2014-03-03	f08	pm	winter	1	0	1	1	0.6	0	1	0	8.76636	0.143	1	10	1.3
2014-03-03	f09	pm	winter	1	0	0	0	0.26	0	0	0	17.8472	0	4	10	1.3
2014-03-03	f11	pm	winter	1	0	0	0	0.36	0	0	0	7.48281	0.714	3	10	1.3
2014-03-03	f12	pm	winter	0	1	1	0	0.33	0	0	0	11.8535	0	0	10	1.3
2014-03-03	f13	am	winter	1	1	1	1	0.09	1	1	0	5.03483	1	6	10	1.3
2014-03-03	f14	pm	winter	0	0	0	0	0.26	0	0	0	2.71967	0	0	10	1.3
2014-03-03	f15	pm	winter	0	0	0	1	0.17	0	0	0	15.0252	0	5	10	1.3
2014-03-03	f16	am	winter	0	1	0	0	0.17	0	1	0	10.4172	0	0	10	1.3
2014-03-03	f19	am	winter	0	1	0	0	0.29	0	0	0	1.63632	0.6	0	10	1.3
2014-03-03	f21	am	winter	1	1	0	0	0.29	0	0	0	14.0901	1	9	10	1.3
2014-03-03	f22	am	winter	1	0	0	0	0.77	0	0	0	1.94887	1	0	10	1.3
2014-03-03	f23	am	winter	0	0	0	1	0.2	0	0	0	5.86862	1	2	10	1.3
2014-03-03	f25	pm	winter	1	1	0	0	1.4	1	0	0	3.85834	1	2	10	1.3
2014-03-03	f26	am	winter	0	1	0	0	0.29	0	0	0	15.9973	0	0	10	1.3
2014-03-04	f22	am	winter	1	0	0	0	0.77	0	0	0	1.94887	1	2	11	0.3
2014-03-04	f25	am	winter	1	0	0	0	1.4	0	0	0	3.85834	0.222	0	11	0.3
2014-03-08	f01	pm	winter	1	0	0	1	0.16	1	1	0	6.4166	0.429	1	5.5	0.3
2014-03-08	f08	pm	winter	1	0	1	1	0.6	0	0	0	8.76636	1	0	5.5	0.3
2014-03-08	f09	pm	winter	1	1	1	0	0.26	0	0	0	17.8472	0	3	5.5	0.3
2014-03-08	f11	am	winter	1	1	1	1	0.36	1	1	0	7.48281	0.857	8	5.5	0.3
2014-03-08	f13	am	winter	1	1	1	0	0.09	0	0	0	5.03483	1	0	5.5	0.3
2014-03-08	f14	am	winter	0	0	0	0	0.26	0	0	0	2.71967	0.143	0	5.5	0.3
2014-03-08	f15	am	winter	0	1	1	1	0.17	0	0	0	15.0252	0.4	9	5.5	0.3
2014-03-08	f16	pm	winter	0	0	0	0	0.17	0	0	0	10.4172	0.571	1	5.5	0.3
2014-03-08	f18	am	winter	1	1	1	0	0.18	1	0	0	12.6037	0.533	3	5.5	0.3
2014-03-08	f19	pm	winter	0	1	0	0	0.29	1	0	0	1.63632	0.733	0	5.5	0.3
2014-03-08	f20	am	winter	0	0	1	1	0.68	0	0	0	8.22455	0.786	3	5.5	0.3
2014-03-08	f21	pm	winter	1	0	0	0	0.29	0	0	0	14.0901	0	0	5.5	0.3
2014-03-08	f22	pm	winter	1	1	1	0	0.77	0	0	0	1.94887	0.125	0	5.5	0.3
2014-03-09	f01	am	winter	1	1	0	1	0.16	1	0	0	6.4166	1	10	7.5	0
2014-03-09	f02	am	winter	1	0	0	0	0.13	0	1	0	10.9338	0	2	7.5	0
2014-03-09	f08	am	winter	1	1	1	1	0.6	0	0	0	8.76636	1	8	7.5	0
2014-03-09	f12	am	winter	0	1	1	1	0.33	0	1	0	11.8535	0.4	12	7.5	0
2014-03-09	f13	am	winter	1	0	1	1	0.09	1	0	0	5.03483	1	10	7.5	0
2014-03-09	f15	pm	winter	0	0	0	1	0.17	0	0	0	15.0252	0.214	1	7.5	0
2014-03-09	f18	am	winter	1	0	0	0	0.18	0	0	0	12.6037	1	42	7.5	0
2014-03-09	f22	am	winter	1	1	1	1	0.77	0	0	0	1.94887	1	27	7.5	0
2014-03-09	f23	am	winter	0	1	1	1	0.2	0	0	0	5.86862	1	1	7.5	0
2014-03-09	f26	am	winter	0	1	1	1	0.29	0	0	0	15.9973	0	7	7.5	0
2014-03-11	f00	am	winter	0	1	0	1	0.51	0	0	0	16.9502	0	1	8.5	0
2014-03-11	f08	am	winter	1	1	0	0	0.6	0	0	0	8.76636	0	0	8.5	0
2014-03-11	f09	am	winter	1	1	0	1	0.26	0	0	0	17.8472	0	0	8.5	0
2014-03-11	f12	pm	winter	0	0	0	0	0.33	0	0	0	11.8535	0	0	8.5	0
2014-03-11	f13	pm	winter	1	1	1	0	0.09	1	1	0	5.03483	0.9	2	8.5	0
2014-03-11	f14	pm	winter	0	0	0	1	0.26	0	1	0	2.71967	na	0	8.5	0
2014-03-11	f15	am	winter	0	0	1	0	0.17	0	0	0	15.0252	0.167	3	8.5	0
2014-03-11	f16	am	winter	0	1	1	1	0.17	0	0	0	10.4172	1	19	8.5	0
2014-03-11	f18	pm	winter	1	0	0	0	0.18	0	0	0	12.6037	0	0	8.5	0
2014-03-11	f19	am	winter	0	0	0	1	0.29	1	1	0	1.63632	1	13	8.5	0
2014-03-11	f20	am	winter	0	1	1	1	0.68	0	1	0	8.22455	0	0	8.5	0
2014-03-11	f21	am	winter	1	1	1	1	0.29	0	0	0	14.0901	1	2	8.5	0
2014-03-11	f26	am	winter	0	0	1	0	0.29	0	0	0	15.9973	1	0	8.5	0
2014-03-15	f00	am	spring	0	1	0	0	0.51	0	0	0	16.9502	0	5	8.5	14
2014-03-15	f01	am	spring	1	1	1	1	0.16	0	0	0	6.4166	0	0	8.5	14
2014-03-15	f02	pm	spring	1	1	0	0	0.13	0	1	0	10.9338	0.231	0	8.5	14
2014-03-15	f08	pm	spring	1	1	1	0	0.6	0	0	0	8.76636	1	6	8.5	14
2014-03-15	f11	am	spring	1	1	1	1	0.36	0	0	0	7.48281	1	7	8.5	14
2014-03-15	f14	am	spring	0	1	1	1	0.26	0	0	0	2.71967	1	7	8.5	14
2014-03-15	f15	pm	spring	0	0	0	0	0.17	0	0	0	15.0252	0.462	1	8.5	14
2014-03-15	f16	am	spring	0	0	1	1	0.17	0	1	0	10.4172	0	0	8.5	14
2014-03-15	f18	pm	spring	0	0	0	0	0.18	0	0	0	12.6037	0	0	8.5	14
2014-03-15	f22	am	spring	0	1	1	1	0.77	1	0	0	1.94887	0.92	2	8.5	14
2014-03-15	f25	am	spring	1	1	1	1	1.4	1	0	0	3.85834	1	4	8.5	14
2014-03-16	f00	am	spring	0	1	0	0	0.51	0	0	0	16.9502	0	0	15	0.6
2014-03-16	f01	pm	spring	1	1	0	0	0.16	0	0	0	6.4166	na	0	15	0.6
2014-03-16	f02	am	spring	1	1	1	1	0.13	0	0	0	10.9338	1	4	15	0.6
2014-03-16	f08	am	spring	1	1	1	1	0.6	0	0	0	8.76636	0.8	12	15	0.6
2014-03-16	f09	pm	spring	1	1	0	1	0.26	0	0	0	17.8472	0	0	15	0.6
2014-03-16	f12	pm	spring	0	0	0	0	0.33	0	0	0	11.8535	0.417	1	15	0.6
2014-03-16	f13	am	spring	1	1	0	1	0.09	0	0	0	5.03483	0.786	14	15	0.6
2014-03-16	f15	am	spring	0	0	0	1	0.17	0	0	0	15.0252	1	1	15	0.6
2014-03-16	f16	am	spring	0	1	0	0	0.17	0	0	0	10.4172	0	0	15	0.6
2014-03-16	f18	am	spring	0	1	0	1	0.18	0	0	0	12.6037	0.667	18	15	0.6
2014-03-16	f20	am	spring	0	1	1	1	0.68	0	0	0	8.22455	0	3	15	0.6
2014-03-16	f21	pm	spring	0	0	0	0	0.29	0	0	0	14.0901	0.167	0	15	0.6
2014-03-16	f23	am	spring	0	1	1	1	0.2	0	1	0	5.86862	0.538	1	15	0.6
2014-03-16	f25	am	spring	1	1	1	1	1.4	0	0	0	3.85834	1	0	15	0.6
2014-03-16	f26	pm	spring	0	1	1	1	0.29	0	0	0	15.9973	0	0	15	0.6
2014-03-17	f00	am	spring	0	1	0	1	0.51	0	0	1	16.9502	na	0	14	0
2014-03-17	f01	am	spring	1	1	1	0	0.16	0	1	1	6.4166	1	5	14	0
2014-03-17	f02	pm	spring	1	1	0	0	0.13	0	0	1	10.9338	0	0	14	0
2014-03-17	f09	am	spring	1	0	0	1	0.26	0	0	1	17.8472	0	2	14	0
2014-03-17	f11	pm	spring	1	0	0	1	0.36	0	0	1	7.48281	1	0	14	0
2014-03-17	f13	pm	spring	1	1	1	0	0.09	0	1	1	5.03483	0.769	4	14	0
2014-03-17	f14	pm	spring	0	1	1	1	0.26	0	0	1	2.71967	1	7	14	0
2014-03-17	f15	pm	spring	0	1	0	0	0.17	0	1	1	15.0252	0.8	7	14	0
2014-03-17	f19	pm	spring	0	1	1	0	0.29	0	1	1	1.63632	0.133	0	14	0
2014-03-17	f20	pm	spring	0	0	0	1	0.68	0	1	1	8.22455	0	0	14	0
2014-03-17	f21	am	spring	0	0	1	1	0.29	0	0	1	14.0901	0.533	11	14	0
2014-03-17	f22	am	spring	0	1	0	0	0.77	0	0	1	1.94887	1	1	14	0
2014-03-17	f23	pm	spring	0	1	0	0	0.2	0	1	1	5.86862	0.8	6	14	0
2014-03-17	f25	am	spring	1	1	1	1	1.4	0	1	1	3.85834	1	6	14	0
2014-03-17	f26	am	spring	0	1	1	0	0.29	0	1	1	15.9973	0	0	14	0
2014-03-21	f08	am	spring	1	1	1	1	0.6	1	0	0	8.76636	1	16	9	0.3
2014-03-21	f09	pm	spring	1	0	0	0	0.26	0	0	0	17.8472	0	4	9	0.3
2014-03-21	f11	am	spring	1	1	1	0	0.36	0	0	0	7.48281	0.2	0	9	0.3
2014-03-21	f12	am	spring	0	1	1	1	0.33	0	0	0	11.8535	0.667	23	9	0.3
2014-03-21	f13	am	spring	1	1	0	0	0.09	0	0	0	5.03483	0.182	0	9	0.3
2014-03-21	f14	am	spring	0	1	0	0	0.26	0	0	0	2.71967	1	39	9	0.3
2014-03-21	f16	pm	spring	0	0	1	0	0.17	1	1	0	10.4172	0.467	1	9	0.3
2014-03-21	f18	am	spring	0	1	1	1	0.18	0	0	0	12.6037	0	0	9	0.3
2014-03-21	f21	am	spring	0	0	0	0	0.29	0	0	0	14.0901	0.467	1	9	0.3
2014-03-21	f23	pm	spring	0	0	1	0	0.2	0	0	0	5.86862	na	0	9	0.3
2014-03-21	f25	am	spring	1	1	0	0	1.4	0	0	0	3.85834	0.286	0	9	0.3
2014-03-21	f26	pm	spring	0	0	0	0	0.29	0	1	0	15.9973	0.2	0	9	0.3
2014-03-22	f00	pm	spring	0	0	0	0	0.51	0	0	0	16.9502	0	1	9.5	0.3
2014-03-22	f02	am	spring	1	1	0	0	0.13	0	1	0	10.9338	1	3	9.5	0.3
2014-03-22	f14	pm	spring	0	0	0	0	0.26	0	0	0	2.71967	0	0	9.5	0.3
2014-03-22	f15	pm	spring	0	1	0	0	0.17	1	0	0	15.0252	0.533	3	9.5	0.3
2014-03-22	f16	am	spring	0	1	1	1	0.17	0	0	0	10.4172	1	6	9.5	0.3
2014-03-22	f18	pm	spring	0	1	0	0	0.18	0	0	0	12.6037	0.273	0	9.5	0.3
2014-03-22	f19	am	spring	0	1	1	0	0.29	1	1	0	1.63632	0.471	0	9.5	0.3
2014-03-22	f20	am	spring	0	1	0	1	0.68	0	0	0	8.22455	0.667	2	9.5	0.3
2014-03-22	f21	am	spring	0	1	1	0	0.29	0	0	0	14.0901	1	14	9.5	0.3
2014-03-22	f22	am	spring	0	1	1	1	0.77	0	0	0	1.94887	0.6	9	9.5	0.3
2014-03-22	f25	am	spring	1	1	1	0	1.4	0	1	0	3.85834	1	6	9.5	0.3
2014-03-22	f26	am	spring	0	0	0	1	0.29	0	0	0	15.9973	0	4	9.5	0.3
2014-03-23	f00	am	spring	0	1	1	1	0.51	0	0	0	16.9502	0	0	11.5	0.3
2014-03-23	f01	pm	spring	1	1	0	1	0.16	0	0	0	6.4166	1	0	11.5	0.3
2014-03-23	f08	am	spring	1	0	1	1	0.6	1	1	0	8.76636	0.467	0	11.5	0.3
2014-03-23	f09	am	spring	1	1	1	1	0.26	0	0	0	17.8472	0	13	11.5	0.3
2014-03-23	f11	am	spring	1	1	1	0	0.36	0	0	0	7.48281	1	11	11.5	0.3
2014-03-23	f12	am	spring	0	1	1	1	0.33	0	0	0	11.8535	0.667	6	11.5	0.3
2014-03-23	f13	pm	spring	1	1	0	0	0.09	1	1	0	5.03483	0.286	0	11.5	0.3
2014-03-23	f14	am	spring	0	1	1	1	0.26	1	0	0	2.71967	1	0	11.5	0.3
2014-03-23	f15	pm	spring	0	0	1	0	0.17	0	0	0	15.0252	0.133	0	11.5	0.3
2014-03-23	f16	pm	spring	0	0	0	0	0.17	0	0	0	10.4172	0	0	11.5	0.3
2014-03-23	f18	am	spring	0	1	1	1	0.18	0	0	0	12.6037	0	0	11.5	0.3
2014-03-23	f20	pm	spring	0	1	1	1	0.68	0	0	0	8.22455	0.933	4	11.5	0.3
2014-03-23	f21	pm	spring	0	0	0	1	0.29	0	0	0	14.0901	0	0	11.5	0.3
2014-03-23	f23	am	spring	0	1	1	1	0.2	0	0	0	5.86862	0.4	1	11.5	0.3
2014-03-23	f26	am	spring	0	1	1	1	0.29	0	0	0	15.9973	0	8	11.5	0.3
2014-03-24	f02	pm	spring	1	1	1	0	0.13	1	0	1	10.9338	1	4	13	0
2014-03-24	f22	pm	spring	0	1	0	0	0.77	0	1	1	1.94887	1	0	13	0
2014-03-25	f00	pm	spring	0	1	1	1	0.51	0	0	1	16.9502	na	0	16.5	0
2014-03-25	f01	pm	spring	1	1	0	1	0.16	0	1	1	6.4166	1	0	16.5	0
2014-03-25	f08	pm	spring	1	1	1	1	0.6	1	1	1	8.76636	0.8	2	16.5	0
2014-03-25	f09	am	spring	1	1	1	1	0.26	0	0	1	17.8472	0	11	16.5	0
2014-03-25	f12	am	spring	0	1	1	1	0.33	0	1	1	11.8535	0	0	16.5	0
2014-03-25	f13	am	spring	1	1	1	1	0.09	1	1	1	5.03483	1	13	16.5	0
2014-03-25	f14	pm	spring	0	1	0	1	0.26	0	1	1	2.71967	1	7	16.5	0
2014-03-25	f16	pm	spring	0	1	1	1	0.17	0	0	1	10.4172	0	0	16.5	0
2014-03-25	f19	am	spring	0	0	0	1	0.29	0	1	1	1.63632	0.6	0	16.5	0
2014-03-25	f20	am	spring	0	1	1	0	0.68	0	1	1	8.22455	0	1	16.5	0
2014-03-25	f23	pm	spring	0	0	1	1	0.2	0	1	1	5.86862	0.133	7	16.5	0
2014-03-25	f26	pm	spring	0	0	1	1	0.29	0	0	1	15.9973	0.4	1	16.5	0
2014-03-27	f01	pm	spring	1	1	1	0	0.16	0	0	1	6.4166	0	0	18	2.3
2014-03-27	f02	am	spring	1	0	1	0	0.13	0	0	1	10.9338	1	0	18	2.3
2014-03-27	f08	am	spring	1	0	0	1	0.6	0	0	1	8.76636	1	13	18	2.3
2014-03-27	f09	am	spring	1	0	1	1	0.26	0	0	1	17.8472	0	11	18	2.3
2014-03-27	f11	am	spring	1	1	1	1	0.36	1	0	1	7.48281	1	18	18	2.3
2014-03-27	f12	pm	spring	0	1	0	1	0.33	0	0	1	11.8535	0.214	0	18	2.3
2014-03-27	f13	pm	spring	1	1	1	0	0.09	0	1	1	5.03483	na	0	18	2.3
2014-03-27	f14	pm	spring	0	1	1	0	0.26	0	1	1	2.71967	0	0	18	2.3
2014-03-27	f15	am	spring	0	1	1	1	0.17	0	0	1	15.0252	1	18	18	2.3
2014-03-27	f16	am	spring	0	1	0	0	0.17	0	0	1	10.4172	0.933	7	18	2.3
2014-03-27	f18	pm	spring	0	1	1	0	0.18	0	0	1	12.6037	0	0	18	2.3
2014-03-27	f20	pm	spring	0	1	0	1	0.68	0	0	1	8.22455	1	0	18	2.3
2014-03-27	f21	pm	spring	0	1	1	1	0.29	0	0	1	14.0901	1	0	18	2.3
2014-03-27	f22	am	spring	0	0	0	0	0.77	0	1	1	1.94887	0.818	4	18	2.3
2014-03-27	f25	pm	spring	1	1	0	0	1.4	0	1	1	3.85834	0.6	0	18	2.3
2014-03-28	f00	am	spring	0	1	1	0	0.51	0	0	0	16.9502	0	0	19	2.3
2014-03-28	f01	am	spring	1	1	0	0	0.16	1	0	0	6.4166	0.923	2	19	2.3
2014-03-28	f02	pm	spring	1	0	0	0	0.13	0	0	0	10.9338	0	2	19	2.3
2014-03-28	f08	pm	spring	1	1	0	0	0.6	1	0	0	8.76636	0.714	1	19	2.3
2014-03-28	f09	pm	spring	1	1	1	0	0.26	0	0	0	17.8472	0	2	19	2.3
2014-03-28	f12	am	spring	0	1	1	1	0.33	0	0	0	11.8535	0.667	3	19	2.3
2014-03-28	f13	am	spring	1	0	0	1	0.09	0	0	0	5.03483	0.267	2	19	2.3
2014-03-28	f14	am	spring	0	1	0	1	0.26	0	0	0	2.71967	1	10	19	2.3
2014-03-28	f15	pm	spring	0	0	0	0	0.17	1	0	0	15.0252	0	0	19	2.3
2014-03-28	f18	am	spring	0	1	1	0	0.18	0	0	0	12.6037	0.2	2	19	2.3
2014-03-28	f19	am	spring	0	0	0	0	0.29	0	0	0	1.63632	0	0	19	2.3
2014-03-28	f20	am	spring	0	1	0	0	0.68	0	1	0	8.22455	0	0	19	2.3
2014-03-28	f21	am	spring	0	1	1	0	0.29	0	0	0	14.0901	0.133	9	19	2.3
2014-03-28	f23	am	spring	0	0	1	1	0.2	0	0	0	5.86862	0	0	19	2.3
2014-03-28	f26	pm	spring	0	1	0	0	0.61	0	0	0	15.9973	na	0	19	2.3
2014-03-31	f00	pm	spring	0	1	0	1	0.51	1	1	1	16.9502	0.933	10	14.5	29
2014-03-31	f02	am	spring	1	0	0	1	0.13	0	0	1	10.9338	1	1	14.5	29
2014-03-31	f08	am	spring	1	1	1	1	0.6	1	1	1	8.76636	0.933	1	14.5	29
2014-03-31	f09	am	spring	1	0	1	0	0.26	0	0	1	17.8472	0	24	14.5	29
2014-03-31	f13	pm	spring	1	1	0	0	0.09	0	0	1	5.03483	na	0	14.5	29
2014-03-31	f14	pm	spring	0	1	0	0	0.26	0	0	1	2.71967	0	0	14.5	29
2014-03-31	f15	am	spring	0	1	0	0	0.17	0	1	1	15.0252	1	22	14.5	29
2014-03-31	f18	am	spring	0	0	1	1	0.18	0	0	1	12.6037	0.4	11	14.5	29
2014-03-31	f21	pm	spring	0	0	0	0	0.29	1	0	1	14.0901	1	3	14.5	29
2014-03-31	f22	pm	spring	0	1	0	0	0.77	0	1	1	1.94887	0	0	14.5	29
2014-03-31	f23	pm	spring	0	0	0	0	0.2	0	0	1	5.86862	0	0	14.5	29
2014-03-31	f26	pm	spring	0	1	1	1	0.61	0	0	1	15.9973	0.6	2	14.5	29
2014-04-07	f00	am	spring	0	1	0	1	0.92	0	0	1	16.9502	0.933	1	11	0.6
2014-04-07	f01	am	spring	1	0	1	0	0	0	1	1	6.4166	0	0	11	0.6
2014-04-07	f08	pm	spring	1	1	1	1	0.6	0	1	1	8.76636	0.133	0	11	0.6
2014-04-07	f11	am	spring	1	0	1	1	0.5	0	1	1	7.48281	1	9	11	0.6
2014-04-07	f12	am	spring	0	1	0	0	0.5	0	1	1	11.8535	0	0	11	0.6
2014-04-07	f14	am	spring	0	0	0	0	0.64	0	0	1	2.71967	1	1	11	0.6
2014-04-07	f15	am	spring	0	0	0	0	0.71	0	0	1	15.0252	1	0	11	0.6
2014-04-07	f19	am	spring	0	1	0	1	0.33	0	1	1	1.63632	1	3	11	0.6
2014-04-07	f20	am	spring	0	1	1	0	0.35	1	1	1	8.22455	0.2	0	11	0.6
2014-04-07	f22	am	spring	0	0	0	0	0.17	0	0	1	1.94887	0.75	0	11	0.6
2014-04-07	f25	am	spring	1	1	0	1	0.5	0	0	1	3.85834	1	3	11	0.6
2014-04-08	f00	pm	spring	0	0	0	0	0.92	0	0	0	16.9502	0	0	14.5	0
2014-04-08	f02	am	spring	1	1	1	0	0.36	0	0	0	10.9338	na	0	14.5	0
2014-04-08	f09	am	spring	1	1	1	1	0.09	0	0	0	17.8472	0	0	14.5	0
2014-04-08	f12	pm	spring	0	1	0	0	0.5	0	0	0	11.8535	na	0	14.5	0
2014-04-08	f13	am	spring	1	1	1	1	0.2	0	0	0	5.03483	0.4	4	14.5	0
2014-04-08	f14	pm	spring	0	0	0	1	0.64	0	1	0	2.71967	0.25	0	14.5	0
2014-04-08	f15	am	spring	0	1	0	0	0.71	0	0	0	15.0252	0.267	3	14.5	0
2014-04-08	f16	am	spring	0	1	0	0	0.8	0	0	0	10.4172	0.143	0	14.5	0
2014-04-08	f18	am	spring	0	1	1	1	0	0	0	0	12.6037	0	28	14.5	0
2014-04-08	f20	pm	spring	0	0	0	0	0.35	0	0	0	8.22455	0.2	1	14.5	0
2014-04-08	f21	am	spring	0	1	0	1	0.3	0	0	0	14.0901	0	2	14.5	0
2014-04-08	f23	pm	spring	0	0	0	0	0.11	0	0	0	5.86862	na	0	14.5	0
2014-04-08	f25	pm	spring	1	1	0	0	0.5	0	1	0	3.85834	1	2	14.5	0
2014-04-08	f26	am	spring	0	1	1	1	0.61	0	0	0	15.9973	0	6	14.5	0
2014-04-08	okura	am	spring	0	1	0	0	0	0	0	0	12.3249	na	0	14.5	0
2014-04-09	f02	am	spring	1	0	0	0	0.36	0	1	1	10.9338	0.583	2	14	0
2014-04-09	f19	am	spring	0	1	1	1	0.33	1	1	1	1.63632	1	0	14	0
2014-04-16	f01	am	spring	1	1	1	0	0	0	0	0	6.4166	0.417	0	16	0
2014-04-16	f09	am	spring	1	0	0	0	0.09	0	0	0	17.8472	0	3	16	0
2014-04-16	f09	pm	spring	1	0	0	0	0.09	0	0	0	17.8472	0	2	16	0
2014-04-16	f13	pm	spring	1	1	1	0	0.2	0	0	0	5.03483	0.923	3	16	0
2014-04-16	f14	am	spring	0	1	1	0	0.64	0	0	0	2.71967	0.533	1	16	0
2014-04-16	f15	pm	spring	0	0	0	0	0.71	0	0	0	15.0252	0.933	2	16	0
2014-04-16	f18	pm	spring	0	1	0	0	0	1	0	0	12.6037	0.357	4	16	0
2014-04-16	f21	pm	spring	0	0	0	0	0.3	0	0	0	14.0901	0	0	16	0
2014-04-16	f22	am	spring	0	1	0	0	0.17	0	0	0	1.94887	0	0	16	0
2014-04-16	f22	pm	spring	0	1	1	0	0.17	0	0	0	1.94887	0	0	16	0
2014-04-16	f23	am	spring	0	0	0	0	0.11	0	1	0	5.86862	1	3	16	0
2014-04-17	f00	pm	spring	0	0	0	0	0.92	0	0	0	16.9502	1	0	18	3.7
2014-04-17	f01	pm	spring	1	0	0	0	0	0	1	0	6.4166	0	1	18	3.7
2014-04-17	f02	pm	spring	1	0	0	0	0.36	0	1	0	10.9338	0.7	0	18	3.7
2014-04-17	f08	pm	spring	1	0	0	0	0.6	0	1	0	8.76636	0	0	18	3.7
2014-04-17	f11	pm	spring	1	0	0	0	0.5	0	1	0	7.48281	0	2	18	3.7
2014-04-17	f12	pm	spring	0	1	1	0	0.5	0	1	0	11.8535	0.8	0	18	3.7
2014-04-17	f14	pm	spring	0	1	1	0	0.64	0	1	0	2.71967	0.667	0	18	3.7
2014-04-17	f16	pm	spring	0	1	0	1	0.8	0	1	0	10.4172	0	0	18	3.7
2014-04-17	f20	pm	spring	0	1	0	0	0.35	0	1	0	8.22455	0	0	18	3.7
2014-04-17	f23	pm	spring	0	0	0	0	0.11	0	1	0	5.86862	0	1	18	3.7
2014-04-17	f25	pm	spring	1	0	0	0	0.5	0	0	0	3.85834	0	0	18	3.7
2014-04-17	f26	pm	spring	0	1	0	0	0.61	0	0	0	15.9973	0.167	0	18	3.7
2014-04-23	f00	am	spring	0	1	0	1	0.92	0	0	1	16.9502	1	8	17	0.33
2014-04-23	f00	pm	spring	0	1	1	1	0.92	0	0	1	16.9502	0.0666667	13	17	0.33
2014-04-23	f01	pm	spring	1	1	1	0	0	0	0	1	6.4166	0.567	5	17	0.33
2014-04-23	f02	am	spring	1	1	1	0	0.36	0	0	1	10.9338	na	0	17	0.33
2014-04-23	f02	pm	spring	1	1	1	0	0.36	0	0	1	10.9338	1	0	17	0.33
2014-04-23	f08	am	spring	1	1	1	1	0.6	0	0	1	8.76636	0.789	9	17	0.33
2014-04-23	f08	pm	spring	1	1	0	1	0.6	1	0	1	8.76636	0.875	7	17	0.33
2014-04-23	f09	pm	spring	1	0	0	1	0.09	0	0	1	17.8472	0.733	0	17	0.33
2014-04-23	f11	pm	spring	1	1	1	1	0.5	0	0	1	7.48281	0.133	0	17	0.33
2014-04-23	f12	pm	spring	0	0	0	0	0.5	1	0	1	11.8535	0.6	12	17	0.33
2014-04-23	f13	am	spring	1	1	0	1	0.2	0	0	1	5.03483	0.75	24	17	0.33
2014-04-23	f13	pm	spring	1	1	0	0	0.2	1	0	1	5.03483	1	17	17	0.33
2014-04-23	f15	am	spring	0	0	0	0	0.71	0	0	1	15.0252	0	0	17	0.33
2014-04-23	f15	pm	spring	0	1	0	1	0.71	0	0	1	15.0252	0.25	6	17	0.33
2014-04-23	f16	am	spring	0	0	0	0	0.8	0	1	1	10.4172	na	0	17	0.33
2014-04-23	f16	pm	spring	0	1	0	0	0.8	0	1	1	10.4172	na	0	17	0.33
2014-04-23	f18	am	spring	0	1	0	0	0	0	0	1	12.6037	0.316	21	17	0.33
2014-04-23	f18	pm	spring	0	0	0	0	0	0	0	1	12.6037	na	0	17	0.33
2014-04-23	f19	pm	spring	0	1	1	1	0.33	0	0	1	1.63632	0.933	14	17	0.33
2014-04-23	f20	am	spring	0	1	1	0	0.35	0	0	1	8.22455	1	20	17	0.33
2014-04-23	f20	pm	spring	0	0	0	0	0.35	0	0	1	8.22455	0	1	17	0.33
2014-04-23	f21	am	spring	0	1	1	1	0.3	0	0	1	14.0901	0.14	1	17	0.33
2014-04-23	f21	pm	spring	0	1	0	1	0.3	0	0	1	14.0901	0.875	1	17	0.33
2014-04-23	f22	pm	spring	0	0	0	0	0.17	0	0	1	1.94887	0.552	0	17	0.33
2014-04-23	f23	pm	spring	0	0	0	0	0.11	0	0	1	5.86862	1	3	17	0.33
2014-04-23	f25	am	spring	1	1	1	1	0.5	0	0	1	3.85834	0.25	1	17	0.33
2014-04-23	f25	pm	spring	1	1	1	1	0.5	0	0	1	3.85834	na	0	17	0.33
2014-04-23	f26	am	spring	0	0	0	0	0.61	0	0	1	15.9973	na	0	17	0.33
2014-04-23	f26	pm	spring	0	1	0	0	0.61	0	0	1	15.9973	1	5	17	0.33
2014-04-23	okura	pm	spring	0	1	1	0	0	0	0	1	12.3249	0.625	6	17	0.33
2014-04-24	f01	am	spring	1	1	1	1	0	1	0	1	6.4166	1	0	19	0
2014-04-24	f08	am	spring	1	0	0	0	0.6	0	0	1	8.76636	0.357	0	19	0
2014-04-24	f09	am	spring	1	0	0	1	0.09	0	0	1	17.8472	na	8	19	0
2014-04-24	f09	pm	spring	1	1	1	1	0.09	0	0	1	17.8472	na	6	19	0
2014-04-24	f11	am	spring	1	1	1	0	0.5	0	1	1	7.48281	0	0	19	0
2014-04-24	f12	am	spring	0	1	1	0	0.5	0	0	1	11.8535	na	0	19	0
2014-04-24	f13	pm	spring	1	0	1	1	0.2	0	1	1	5.03483	0	0	19	0
2014-04-24	f14	am	spring	0	1	0	1	0.64	0	1	1	2.71967	1	2	19	0
2014-04-24	f16	am	spring	0	1	1	1	0.8	0	0	1	10.4172	1	0	19	0
2014-04-24	f18	pm	spring	0	1	0	0	0	0	0	1	12.6037	0	1	19	0
2014-04-24	f19	am	spring	0	1	0	0	0.33	0	1	1	1.63632	0.4	0	19	0
2014-04-24	f21	pm	spring	0	1	1	0	0.3	0	0	1	14.0901	0	0	19	0
2014-04-24	f22	am	spring	0	1	1	1	0.17	1	1	1	1.94887	0.75	3	19	0
2014-04-24	f23	am	spring	0	1	1	1	0.11	1	1	1	5.86862	1	5	19	0
2014-04-24	f26	pm	spring	0	1	0	1	0.61	0	0	1	15.9973	1	0	19	0
2014-04-24	okura	am	spring	0	1	1	0	0	0	1	1	12.3249	0	0	19	0
2014-04-24	okura	pm	spring	0	1	1	0	0	0	1	1	12.3249	0.2	4	19	0
2014-04-25	f00	am	spring	0	1	0	1	0.92	0	0	0	16.9502	0.5	0	18.5	0
2014-04-25	f01	am	spring	1	1	1	0	0	0	0	0	6.4166	0	0	18.5	0
2014-04-25	f02	am	spring	1	0	0	0	0.36	0	0	0	10.9338	0.273	0	18.5	0
2014-04-25	f08	am	spring	1	0	0	0	0.6	0	1	0	8.76636	na	6	18.5	0
2014-04-25	f13	am	spring	1	1	1	1	0.2	0	0	0	5.03483	1	11	18.5	0
2014-04-25	f14	am	spring	0	0	0	0	0.64	0	0	0	2.71967	0.533	0	18.5	0
2014-04-25	f15	am	spring	0	0	0	0	0.71	0	0	0	15.0252	0.214	0	18.5	0
2014-04-25	f16	am	spring	0	0	1	0	0.8	0	0	0	10.4172	0.667	0	18.5	0
2014-04-25	f18	am	spring	0	0	0	0	0	0	0	0	12.6037	0.267	0	18.5	0
2014-04-25	f20	am	spring	0	1	1	1	0.35	0	0	0	8.22455	0	4	18.5	0
2014-04-25	f21	am	spring	0	0	0	0	0.3	0	0	0	14.0901	0.9	3	18.5	0
2014-04-25	f23	am	spring	0	0	0	1	0.11	0	0	0	5.86862	0.3	0	18.5	0
2014-04-25	f25	am	spring	1	0	0	0	0.5	0	0	0	3.85834	0.133	0	18.5	0
2014-04-25	f26	am	spring	0	1	1	1	0.61	0	0	0	15.9973	na	1	18.5	0
2014-04-30	f02	am	spring	1	1	1	1	0.36	0	1	1	10.9338	0	1	17	8.6
2014-04-30	f08	pm	spring	1	0	1	1	0.6	0	0	1	8.76636	0.3	1	17	8.6
2014-04-30	f11	pm	spring	1	0	0	0	0.5	0	1	1	7.48281	0	0	17	8.6
2014-04-30	f12	am	spring	0	1	0	1	0.5	0	0	1	11.8535	0	5	17	8.6
2014-04-30	f16	pm	spring	0	1	0	0	0.8	0	1	1	10.4172	0.8	0	17	8.6
2014-04-30	f19	pm	spring	0	1	0	0	0.33	0	1	1	1.63632	0	0	17	8.6
2014-04-30	f20	pm	spring	0	1	1	1	0.35	0	1	1	8.22455	na	7	17	8.6
2014-04-30	f21	am	spring	0	0	0	1	0.3	0	0	1	14.0901	0.933	4	17	8.6
2014-04-30	f23	pm	spring	0	0	0	0	0.11	0	1	1	5.86862	0.6	4	17	8.6
2014-05-01	f00	am	spring	0	0	0	0	0.13	1	0	0	16.9502	1	9	17.5	1.6
2014-05-01	f01	am	spring	1	1	1	1	0.53	0	1	0	6.4166	0.533	2	17.5	1.6
2014-05-01	f02	am	spring	1	0	0	0	0.55	0	0	0	10.9338	1	1	17.5	1.6
2014-05-01	f08	am	spring	1	1	0	0	0.29	0	1	0	8.76636	1	0	17.5	1.6
2014-05-01	f09	am	spring	1	1	0	0	0.42	0	0	0	17.8472	0.667	6	17.5	1.6
2014-05-01	f11	pm	spring	1	0	0	1	0.58	0	0	0	7.48281	0	0	17.5	1.6
2014-05-01	f12	pm	spring	0	0	0	1	0.59	0	1	0	11.8535	0.727	0	17.5	1.6
2014-05-01	f13	am	spring	1	0	1	0	0.2	0	0	0	5.03483	0.143	0	17.5	1.6
2014-05-01	f14	am	spring	0	0	0	0	0.81	0	0	0	2.71967	1	0	17.5	1.6
2014-05-01	f15	am	spring	0	1	1	1	0.6	0	1	0	15.0252	0.467	9	17.5	1.6
2014-05-01	f16	pm	spring	0	0	0	1	0.38	0	0	0	10.4172	0	6	17.5	1.6
2014-05-01	f18	pm	spring	0	0	0	0	0.5	0	0	0	12.6037	0	0	17.5	1.6
2014-05-01	f19	am	spring	0	1	1	1	0.27	0	0	0	1.63632	0.462	12	17.5	1.6
2014-05-01	f20	pm	spring	0	1	1	1	1.04	0	1	0	8.22455	1	1	17.5	1.6
2014-05-01	f21	pm	spring	0	0	1	0	0	0	0	0	14.0901	0.2	3	17.5	1.6
2014-05-01	f22	am	spring	0	1	1	0	0.15	0	0	0	1.94887	0	5	17.5	1.6
2014-05-01	f23	am	spring	0	0	1	0	0.07	0	1	0	5.86862	0.857	0	17.5	1.6
2014-05-01	f25	am	spring	1	1	1	1	0.86	0	0	0	3.85834	0.375	0	17.5	1.6
2014-05-01	f26	pm	spring	0	0	0	1	0.24	0	0	0	15.9973	1	4	17.5	1.6
2014-05-01	okura	pm	spring	0	0	0	0	0.41	0	1	0	12.3249	0.4	0	17.5	1.6
2014-05-02	f00	pm	spring	0	0	0	1	0.13	0	0	1	16.9502	0	3	19	0.6
2014-05-02	f01	pm	spring	1	1	1	1	0.53	0	1	1	6.4166	0	0	19	0.6
2014-05-02	f02	pm	spring	1	0	0	0	0.55	0	1	1	10.9338	0	0	19	0.6
2014-05-02	f09	pm	spring	1	0	0	0	0.42	0	0	1	17.8472	0.429	8	19	0.6
2014-05-02	f11	am	spring	1	1	1	1	0.58	0	1	1	7.48281	0	8	19	0.6
2014-05-02	f12	am	spring	0	1	1	1	0.59	0	1	1	11.8535	1	2	19	0.6
2014-05-02	f13	pm	spring	1	1	1	0	0.2	0	1	1	5.03483	0.133	2	19	0.6
2014-05-02	f14	pm	spring	0	0	0	1	0.81	1	1	1	2.71967	0.636	0	19	0.6
2014-05-02	f15	pm	spring	0	0	0	0	0.6	0	1	1	15.0252	0.6	0	19	0.6
2014-05-02	f16	am	spring	0	1	1	0	0.38	0	0	1	10.4172	0	7	19	0.6
2014-05-02	f18	am	spring	0	1	1	1	0.5	0	0	1	12.6037	1	8	19	0.6
2014-05-02	f21	am	spring	0	1	1	1	0	0	0	1	14.0901	0	19	19	0.6
2014-05-02	f23	am	spring	0	1	0	0	0.07	0	0	1	5.86862	0.133	0	19	0.6
2014-05-02	f26	am	spring	0	1	1	1	0.24	0	0	1	15.9973	1	5	19	0.6
2014-05-02	okura	am	spring	0	1	1	0	0.41	0	1	1	12.3249	0	1	19	0.6
2014-05-03	f08	pm	spring	1	1	0	0	0.29	0	0	0	8.76636	0.857	0	20.5	0.3
2014-05-03	f09	am	spring	1	0	0	0	0.42	0	0	0	17.8472	0	6	20.5	0.3
2014-05-03	f12	pm	spring	0	0	0	0	0.59	0	1	0	11.8535	0	0	20.5	0.3
2014-05-03	f14	am	spring	0	0	0	0	0.81	0	1	0	2.71967	0	0	20.5	0.3
2014-05-03	f15	am	spring	0	0	1	0	0.6	0	1	0	15.0252	0.5	24	20.5	0.3
2014-05-03	f16	pm	spring	0	1	0	0	0.38	0	1	0	10.4172	1	0	20.5	0.3
2014-05-03	f18	pm	spring	0	0	0	0	0.5	0	0	0	12.6037	0	0	20.5	0.3
2014-05-03	f19	pm	spring	0	1	0	0	0.27	0	1	0	1.63632	0.556	0	20.5	0.3
2014-05-03	f20	am	spring	0	1	0	1	1.04	0	1	0	8.22455	0	8	20.5	0.3
2014-05-03	f21	pm	spring	0	1	0	0	0	0	0	0	14.0901	0.733	0	20.5	0.3
2014-05-03	f23	pm	spring	0	0	1	0	0.07	0	0	0	5.86862	na	10	20.5	0.3
2014-05-04	f00	am	spring	0	1	0	1	0.13	0	0	0	16.9502	1	1	18	0
2014-05-04	f01	pm	spring	1	0	0	0	0.53	0	0	1	6.4166	0.929	0	18	0
2014-05-04	f02	pm	spring	1	0	0	0	0.55	0	0	1	10.9338	na	1	18	0
2014-05-04	f11	pm	spring	1	1	0	0	0.58	0	0	1	7.48281	0.333	0	18	0
2014-05-04	f19	am	spring	0	1	0	0	0.27	0	0	1	1.63632	na	0	18	0
2014-05-04	f20	pm	spring	0	1	1	0	1.04	0	0	1	8.22455	0	3	18	0
2014-05-04	f25	pm	spring	1	0	0	0	0.86	0	1	1	3.85834	0	0	18	0
2014-05-04	okura	pm	spring	0	1	1	0	0.41	1	0	1	12.3249	na	4	18	0
2014-05-06	f08	am	spring	1	1	1	1	0.29	1	1	1	8.76636	1	6	15.5	0
2014-05-06	f09	pm	spring	1	1	1	1	0.42	0	0	1	17.8472	0.467	3	15.5	0
2014-05-06	f12	am	spring	0	1	0	0	0.59	0	0	1	11.8535	0	2	15.5	0
2014-05-06	f13	am	spring	1	0	0	0	0.2	0	1	1	5.03483	0	0	15.5	0
2014-05-06	f15	pm	spring	0	1	0	1	0.6	0	0	1	15.0252	na	0	15.5	0
2014-05-06	f16	am	spring	0	1	1	1	0.38	0	0	1	10.4172	0	10	15.5	0
2014-05-06	f20	pm	spring	0	1	0	0	1.04	0	0	1	8.22455	0.933	0	15.5	0
2014-05-06	f25	am	spring	1	1	1	0	0.86	1	1	1	3.85834	0	1	15.5	0
2014-05-06	f26	am	spring	0	0	0	1	0.24	0	0	1	15.9973	0.933	2	15.5	0
2014-05-07	f00	pm	spring	0	1	1	1	0.13	0	0	1	16.9502	1	6	15	0
2014-05-07	f01	am	spring	1	0	0	0	0.53	0	1	1	6.4166	0.533	1	15	0
2014-05-07	f02	am	spring	1	1	1	1	0.55	1	1	1	10.9338	0.833	1	15	0
2014-05-07	f11	am	spring	1	1	1	1	0.58	0	0	1	7.48281	0.714	3	15	0
2014-05-07	f19	pm	spring	0	0	0	0	0.27	0	1	1	1.63632	1	0	15	0
2014-05-07	f21	am	spring	0	1	1	0	0	0	0	1	14.0901	na	0	15	0
2014-05-07	f26	am	spring	0	1	1	1	0.24	0	1	1	15.9973	0.267	3	15	0
2014-05-07	okura	am	spring	0	1	0	0	0.41	0	0	1	12.3249	0	0	15	0
2014-05-09	f08	pm	spring	1	1	1	0	0.29	0	0	1	8.76636	0	1	19	0
2014-05-09	f09	am	spring	1	0	0	1	0.42	0	0	1	17.8472	0.429	0	19	0
2014-05-09	f12	pm	spring	0	0	0	1	0.59	0	1	1	11.8535	0	0	19	0
2014-05-09	f13	pm	spring	1	1	0	1	0.2	0	1	1	5.03483	0	0	19	0
2014-05-09	f15	am	spring	0	0	0	0	0.6	0	1	1	15.0252	0.133	0	19	0
2014-05-09	f16	pm	spring	0	0	0	1	0.38	0	1	1	10.4172	na	0	19	0
2014-05-09	f18	am	spring	0	1	1	1	0.5	0	0	1	12.6037	0	13	19	0
2014-05-09	f19	am	spring	0	0	1	1	0.27	1	1	1	1.63632	1	1	19	0
2014-05-09	f20	am	spring	0	1	1	1	1.04	0	1	1	8.22455	0.8	1	19	0
2014-05-09	f21	pm	spring	0	1	1	1	0	0	0	1	14.0901	0.467	0	19	0
2014-05-09	f22	am	spring	0	1	1	1	0.15	0	1	1	1.94887	0.273	0	19	0
2014-05-09	f23	am	spring	0	1	0	0	0.07	0	0	1	5.86862	0.714	0	19	0
2014-05-09	f25	pm	spring	1	0	1	1	0.86	0	1	1	3.85834	0.533	0	19	0
2014-05-09	f26	pm	spring	0	1	0	1	0.24	0	0	1	15.9973	1	8	19	0
2014-05-09	okura	pm	spring	0	1	1	0	0.41	0	1	1	12.3249	0.267	2	19	0
2014-05-10	f00	am	spring	0	0	0	1	0.13	0	0	0	16.9502	1	17	20.5	0
2014-05-10	f01	am	spring	1	0	0	1	0.53	1	1	0	6.4166	0	1	20.5	0
2014-05-10	f02	am	spring	1	1	1	1	0.55	0	0	0	10.9338	1	6	20.5	0
2014-05-10	f11	am	spring	1	0	0	1	0.58	0	0	0	7.48281	1	7	20.5	0
2014-05-10	f13	am	spring	1	1	1	1	0.2	0	0	0	5.03483	1	0	20.5	0
2014-05-10	f14	am	spring	0	0	1	1	0.81	0	0	0	2.71967	1	10	20.5	0
2014-05-10	f18	am	spring	0	1	0	0	0.5	0	0	0	12.6037	1	0	20.5	0
2014-05-10	f20	pm	spring	0	1	0	1	1.04	1	0	0	8.22455	0	0	20.5	0
2014-05-10	f23	pm	spring	0	0	0	0	0.07	1	0	0	5.86862	0	2	20.5	0
2014-05-13	f02	pm	spring	1	0	0	0	0.55	0	1	1	10.9338	0.417	1	19	19.3
2014-05-13	f08	am	spring	1	1	1	1	0.29	1	1	1	8.76636	0.444	4	19	19.3
2014-05-13	f15	pm	spring	0	0	0	0	0.6	0	1	1	15.0252	1	0	19	19.3
2014-05-13	f16	am	spring	0	1	0	1	0.38	0	1	1	10.4172	0	5	19	19.3
2014-05-13	f22	pm	spring	0	1	0	0	0.15	0	0	1	1.94887	1	0	19	19.3
2014-05-13	f25	am	spring	1	1	1	1	0.86	1	1	1	3.85834	na	3	19	19.3
2014-05-14	f12	am	spring	0	0	1	0	0.59	0	0	1	11.8535	1	4	17.5	25.6
2014-05-14	f22	am	spring	0	1	1	0	0.15	0	1	1	1.94887	0	1	17.5	25.6
2014-05-14	f23	am	spring	0	0	0	1	0.07	0	1	1	5.86862	0.429	0	17.5	25.6
2014-05-14	f26	am	spring	0	1	1	1	0.24	0	0	1	15.9973	0	11	17.5	25.6
2014-05-16	f00	am	spring	0	1	0	1	0.13	0	0	0	16.9502	1	3	19.5	7
2014-05-16	f01	am	spring	1	0	0	0	0.53	1	1	0	6.4166	0.214	4	19.5	7
2014-05-16	f09	am	spring	1	0	1	0	0.42	0	0	0	17.8472	0.692	9	19.5	7
2014-05-16	f11	am	spring	1	0	1	0	0.58	1	0	0	7.48281	0	0	19.5	7
2014-05-16	f14	am	spring	0	0	0	0	0.81	0	0	0	2.71967	1	0	19.5	7
2014-05-16	f18	am	spring	0	1	1	1	0.5	0	1	0	12.6037	1	1	19.5	7
2014-05-16	f19	am	spring	0	1	1	1	0.27	0	0	0	1.63632	1	0	19.5	7
2014-05-16	f20	am	spring	0	1	1	1	1.04	0	1	0	8.22455	0.2	22	19.5	7
2014-05-16	f21	am	spring	0	0	1	0	0	0	0	0	14.0901	1	13	19.5	7
2014-05-16	okura	am	spring	0	0	0	0	0.41	0	0	0	12.3249	0.533	0	19.5	7
2014-05-17	f01	pm	spring	1	0	0	0	0.53	1	0	0	6.4166	0.4	2	19	0.6
2014-05-17	f02	am	spring	1	0	1	1	0.55	0	0	0	10.9338	0.769	5	19	0.6
2014-05-17	f09	pm	spring	1	0	0	0	0.42	0	0	0	17.8472	1	4	19	0.6
2014-05-17	f11	am	spring	1	0	0	0	0.58	0	1	0	7.48281	0	3	19	0.6
2014-05-17	f12	am	spring	0	1	0	1	0.59	0	1	0	11.8535	0.667	8	19	0.6
2014-05-17	f13	pm	spring	1	1	0	0	0.2	1	0	0	5.03483	1	0	19	0.6
2014-05-17	f14	pm	spring	0	0	0	1	0.81	0	1	0	2.71967	1	0	19	0.6
2014-05-17	f15	pm	spring	0	0	0	0	0.6	0	0	0	15.0252	0.533	1	19	0.6
2014-05-17	f16	pm	spring	0	1	1	0	0.38	0	1	0	10.4172	1	6	19	0.6
2014-05-17	f20	am	spring	0	0	0	1	1.04	0	0	0	8.22455	0.8	11	19	0.6
2014-05-17	f25	pm	spring	1	0	0	0	0.86	0	0	0	3.85834	1	0	19	0.6
2014-05-17	f26	pm	spring	0	0	0	0	0.24	0	0	0	15.9973	na	0	19	0.6
2014-05-18	f00	pm	spring	0	0	0	0	0.13	0	0	0	16.9502	0	0	20.5	0
2014-05-18	f02	pm	spring	1	0	0	0	0.55	0	0	0	10.9338	0	0	20.5	0
2014-05-18	f08	am	spring	1	0	0	0	0.29	0	1	0	8.76636	0	0	20.5	0
2014-05-18	f12	pm	spring	0	1	0	1	0.59	0	0	0	11.8535	na	0	20.5	0
2014-05-18	f13	am	spring	1	1	1	1	0.2	0	0	0	5.03483	0	1	20.5	0
2014-05-18	f14	pm	spring	0	0	0	0	0.81	0	0	0	2.71967	0.933	0	20.5	0
2014-05-18	f15	am	spring	0	0	0	0	0.6	0	0	0	15.0252	0	2	20.5	0
2014-05-18	f18	am	spring	0	0	0	0	0.5	0	0	0	12.6037	0.4	0	20.5	0
2014-05-18	f21	pm	spring	0	1	0	0	0	0	0	0	14.0901	na	1	20.5	0
2014-05-18	f23	pm	spring	0	1	1	1	0.07	0	0	0	5.86862	1	1	20.5	0
2014-05-18	f25	am	spring	1	1	1	1	0.86	0	0	0	3.85834	0.333	3	20.5	0
2014-05-18	f26	am	spring	0	0	0	0	0.24	0	0	0	15.9973	1	16	20.5	0
2014-05-18	okura	am	spring	0	1	0	0	0.41	1	0	0	12.3249	1	1	20.5	0
2014-05-22	f00	pm	spring	0	1	0	0	0.13	0	0	1	16.9502	0	0	19	10
2014-05-22	f01	am	spring	1	1	1	1	0.53	0	1	1	6.4166	0	5	19	10
2014-05-22	f08	am	spring	1	1	1	0	0.29	0	1	1	8.76636	1	10	19	10
2014-05-22	f09	pm	spring	1	0	0	0	0.42	0	0	1	17.8472	1	3	19	10
2014-05-22	f11	am	spring	1	1	1	1	0.58	0	1	1	7.48281	0	24	19	10
2014-05-22	f12	am	spring	0	1	1	1	0.59	0	1	1	11.8535	1	4	19	10
2014-05-22	f14	pm	spring	0	0	0	1	0.81	0	1	1	2.71967	0.133	0	19	10
2014-05-22	f16	am	spring	0	0	0	1	0.38	0	1	1	10.4172	na	24	19	10
2014-05-22	f19	am	spring	0	0	1	0	0.27	1	1	1	1.63632	0	2	19	10
2014-05-22	f21	am	spring	0	1	1	0	0	0	1	1	14.0901	1	0	19	10
2014-05-22	f23	am	spring	0	1	0	0	0.07	0	1	1	5.86862	1	8	19	10
2014-05-22	okura	pm	spring	0	1	0	0	0.41	1	1	1	12.3249	0.533	6	19	10
2014-05-23	f00	pm	spring	0	0	0	0	0.13	0	0	1	16.9502	0.933	3	21	0
2014-05-23	f01	pm	spring	1	1	1	0	0.53	0	1	1	6.4166	0	0	21	0
2014-05-23	f02	am	spring	1	0	1	1	0.55	0	1	1	10.9338	na	0	21	0
2014-05-23	f08	pm	spring	1	0	1	1	0.29	0	1	1	8.76636	0	7	21	0
2014-05-23	f11	pm	spring	1	0	1	0	0.58	0	1	1	7.48281	0.8	0	21	0
2014-05-23	f12	pm	spring	0	1	1	0	0.59	0	1	1	11.8535	0	0	21	0
2014-05-23	f13	am	spring	1	1	1	1	0.2	1	1	1	5.03483	0.333	0	21	0
2014-05-23	f14	pm	spring	0	1	1	0	0.81	0	1	1	2.71967	0.467	0	21	0
2014-05-23	f15	am	spring	0	0	1	1	0.6	1	0	1	15.0252	0	3	21	0
2014-05-23	f16	pm	spring	0	1	0	0	0.38	0	1	1	10.4172	0.933	0	21	0
2014-05-23	f18	am	spring	0	1	1	1	0.5	0	0	1	12.6037	0	0	21	0
2014-05-23	f19	am	spring	0	1	1	0	0.27	0	1	1	1.63632	0	1	21	0
2014-05-23	f20	pm	spring	0	1	0	0	1.04	0	1	1	8.22455	0.333	0	21	0
2014-05-23	f21	pm	spring	0	1	0	0	0	0	1	1	14.0901	0	0	21	0
2014-05-23	f23	pm	spring	0	1	1	0	0.07	0	1	1	5.86862	0.25	0	21	0
2014-05-23	f25	am	spring	1	1	1	1	0.86	0	1	1	3.85834	na	0	21	0
2014-05-23	f26	pm	spring	0	1	0	0	0.24	0	0	1	15.9973	0	1	21	0
2014-05-23	okura	pm	spring	0	1	1	0	0.41	0	1	1	12.3249	0.167	0	21	0
2014-05-24	f00	am	spring	0	1	0	0	0.13	0	0	0	16.9502	0	4	22	0
2014-05-24	f01	am	spring	1	1	0	0	0.53	0	0	0	6.4166	0.636	0	22	0
2014-05-24	f09	am	spring	1	1	0	1	0.42	0	0	0	17.8472	0	12	22	0
2014-05-24	f11	am	spring	1	1	0	1	0.58	0	0	0	7.48281	0	0	22	0
2014-05-24	f14	am	spring	0	1	0	1	0.81	0	0	0	2.71967	0	3	22	0
2014-05-24	f16	am	spring	0	1	0	0	0.38	0	1	0	10.4172	1	2	22	0
2014-05-24	f18	am	spring	0	1	1	1	0.5	0	1	0	12.6037	0.9	2	22	0
2014-05-24	f21	am	spring	0	1	0	0	0	0	1	0	14.0901	0.133	0	22	0
2014-05-24	f22	am	spring	0	1	1	1	0.15	1	0	0	1.94887	0.5	6	22	0
2014-05-24	f23	am	spring	0	1	1	0	0.07	0	0	0	5.86862	1	0	22	0
2014-05-24	f26	am	spring	0	1	0	1	0.24	0	0	0	15.9973	na	1	22	0
2014-05-24	okura	am	spring	0	1	1	1	0.41	0	1	0	12.3249	1	24	22	0
2014-05-25	f02	pm	spring	1	1	0	0	0.55	0	0	0	10.9338	1	0	23.5	0
2014-05-25	f08	am	spring	1	1	1	1	0.29	0	0	0	8.76636	na	14	23.5	0
2014-05-25	f09	pm	spring	1	1	0	0	0.42	0	0	0	17.8472	0.519	0	23.5	0
2014-05-25	f13	am	spring	1	1	0	1	0.2	0	0	0	5.03483	na	14	23.5	0
2014-05-25	f15	am	spring	0	1	1	1	0.6	0	0	0	15.0252	0.88	0	23.5	0
2014-05-25	f18	pm	spring	0	1	1	0	0.5	0	0	0	12.6037	0	1	23.5	0
2014-05-25	f19	am	spring	0	1	1	1	0.27	0	0	0	1.63632	0.25	0	23.5	0
2014-05-25	f20	am	spring	0	1	0	0	1.04	0	0	0	8.22455	0.688	0	23.5	0
2014-05-25	f22	pm	spring	0	1	0	0	0.15	0	1	0	1.94887	0.692	0	23.5	0
2014-05-25	f25	am	spring	1	1	1	0	0.86	1	0	0	3.85834	na	4	23.5	0
2014-06-06	f00	am	spring	0	1	0	0	0.97	0	0	0	16.9502	0.474	0	22	1
2014-06-06	f01	pm	spring	1	1	0	1	0.55	0	1	0	6.4166	0	0	22	1
2014-06-06	f02	am	spring	1	0	0	1	0.11	0	0	0	10.9338	1	3	22	1
2014-06-06	f08	pm	spring	1	1	1	0	0.05	0	0	0	8.76636	1	0	22	1
2014-06-06	f09	pm	spring	1	1	1	0	0.81	0	0	0	17.8472	na	1	22	1
2014-06-06	f12	am	spring	0	1	0	0	0	0	0	0	11.8535	0	0	22	1
2014-06-06	f13	am	spring	1	1	1	1	0.14	1	0	0	5.03483	0.571	0	22	1
2014-06-06	f14	am	spring	0	1	1	0	0.41	0	1	0	2.71967	1	0	22	1
2014-06-06	f16	pm	spring	0	1	0	0	0.52	1	0	0	10.4172	0	0	22	1
2014-06-06	f18	pm	spring	0	1	0	0	0.79	0	0	0	12.6037	0.5	0	22	1
2014-06-06	f19	am	spring	0	1	0	0	0.89	0	0	0	1.63632	0	0	22	1
2014-06-06	f20	pm	spring	0	1	1	0	0.42	0	1	0	8.22455	0	0	22	1
2014-06-06	f22	am	spring	0	1	0	0	0.09	0	0	0	1.94887	na	0	22	1
2014-06-06	f23	pm	spring	0	1	0	0	0.86	0	0	0	5.86862	na	0	22	1
2014-06-06	f26	am	spring	0	0	0	0	0.37	0	0	0	15.9973	0	0	22	1
2014-06-06	okura	am	spring	0	1	1	1	0.59	0	0	0	12.3249	0.625	0	22	1
2014-06-07	f00	pm	spring	0	1	0	1	0.97	0	0	0	16.9502	0	0	23.5	0.6
2014-06-07	f09	am	spring	1	1	1	0	0.81	0	0	0	17.8472	0	1	23.5	0.6
2014-06-07	f11	am	spring	1	1	0	0	0	0	1	0	7.48281	0	0	23.5	0.6
2014-06-07	f12	pm	spring	0	1	1	0	0	0	1	0	11.8535	0.6	0	23.5	0.6
2014-06-07	f13	pm	spring	1	1	1	0	0.14	0	0	0	5.03483	0	0	23.5	0.6
2014-06-07	f14	pm	spring	0	1	0	0	0.41	0	1	0	2.71967	na	0	23.5	0.6
2014-06-07	f15	am	spring	0	1	0	0	0.06	0	0	0	15.0252	0.385	1	23.5	0.6
2014-06-07	f21	pm	spring	0	1	1	0	0	0	0	0	14.0901	0.533	0	23.5	0.6
2014-06-07	f23	am	spring	0	0	0	0	0.86	0	0	0	5.86862	0.091	0	23.5	0.6
2014-06-07	f25	am	spring	1	1	1	1	0.21	1	0	0	3.85834	0.375	14	23.5	0.6
2014-06-07	f26	pm	spring	0	1	0	1	0.37	0	1	0	15.9973	1	0	23.5	0.6
2014-06-07	okura	pm	spring	0	1	0	0	0.59	0	0	0	12.3249	0	0	23.5	0.6
2014-06-08	f02	pm	spring	1	0	0	0	0.11	1	0	0	10.9338	na	0	23	0.3
2014-06-08	f08	pm	spring	1	1	1	0	0.05	0	0	0	8.76636	0.6	0	23	0.3
2014-06-08	f11	am	spring	1	0	1	0	0	0	0	0	7.48281	na	0	23	0.3
2014-06-08	f12	pm	spring	0	1	1	0	0	0	0	0	11.8535	na	2	23	0.3
2014-06-08	f15	pm	spring	0	1	0	0	0.06	0	0	0	15.0252	0	1	23	0.3
2014-06-08	f16	am	spring	0	1	1	0	0.52	0	0	0	10.4172	0.571	0	23	0.3
2014-06-08	f19	pm	spring	0	1	1	0	0.89	0	0	0	1.63632	0	1	23	0.3
2014-06-08	f20	am	spring	0	1	0	0	0.42	0	0	0	8.22455	0.462	0	23	0.3
2014-06-08	f21	am	spring	0	1	0	0	0	0	0	0	14.0901	0.4	6	23	0.3
2014-06-08	f22	pm	spring	0	1	1	1	0.09	0	0	0	1.94887	0.571	0	23	0.3
2014-06-08	f25	pm	spring	1	1	0	0	0.21	0	0	0	3.85834	0.933	0	23	0.3
2014-06-09	f00	am	spring	0	1	1	1	0.97	0	0	1	16.9502	0	1	25	0
2014-06-09	f01	am	spring	1	1	1	0	0.55	1	1	1	6.4166	0	2	25	0
2014-06-09	f08	am	spring	1	0	1	1	0.05	0	1	1	8.76636	0.857	14	25	0
2014-06-09	f09	pm	spring	1	1	0	1	0.81	0	0	1	17.8472	1	1	25	0
2014-06-09	f13	am	spring	1	1	1	1	0.14	0	1	1	5.03483	0	0	25	0
2014-06-09	f14	pm	spring	0	1	1	1	0.41	0	1	1	2.71967	1	0	25	0
2014-06-09	f18	am	spring	0	1	1	1	0.79	0	1	1	12.6037	0	8	25	0
2014-06-09	f20	pm	spring	0	1	1	0	0.42	0	1	1	8.22455	1	0	25	0
2014-06-09	f22	am	spring	0	1	1	1	0.09	1	1	1	1.94887	0	13	25	0
2014-06-09	f23	pm	spring	0	1	0	0	0.86	0	0	1	5.86862	1	0	25	0
2014-06-09	f26	am	spring	0	1	1	1	0.37	0	0	1	15.9973	0	8	25	0
2014-06-09	okura	am	spring	0	1	1	1	0.59	0	1	1	12.3249	0	3	25	0
2014-06-13	f00	pm	spring	0	1	0	0	0.97	0	0	0	16.9502	0.2	9	21.5	0
2014-06-13	f01	am	spring	1	1	1	0	0.55	0	0	0	6.4166	0.533	0	21.5	0
2014-06-13	f02	am	spring	1	1	0	1	0.11	0	0	0	10.9338	0	1	21.5	0
2014-06-13	f11	am	spring	1	1	1	0	0	1	0	0	7.48281	0	2	21.5	0
2014-06-13	f13	am	spring	1	1	1	0	0.14	1	0	0	5.03483	1	2	21.5	0
2014-06-13	f14	pm	spring	0	1	0	0	0.41	0	1	0	2.71967	0.875	0	21.5	0
2014-06-13	f15	am	spring	0	1	0	0	0.06	0	1	0	15.0252	0.133	1	21.5	0
2014-06-13	f18	pm	spring	0	1	0	1	0.79	1	0	0	12.6037	0	6	21.5	0
2014-06-13	f19	am	spring	0	1	0	0	0.89	0	0	0	1.63632	0	0	21.5	0
2014-06-13	f21	pm	spring	0	1	1	0	0	0	0	0	14.0901	1	1	21.5	0
2014-06-13	f23	am	spring	0	0	1	0	0.86	0	0	0	5.86862	0.583	0	21.5	0
2014-06-13	f25	am	spring	1	1	0	0	0.21	0	0	0	3.85834	na	0	21.5	0
2014-06-13	f26	pm	spring	0	1	1	0	0.37	0	0	0	15.9973	0	3	21.5	0
2014-06-13	okura	pm	spring	0	1	1	0	0.59	0	0	0	12.3249	0.5	0	21.5	0
2014-06-14	f01	pm	spring	1	1	0	0	0.55	0	0	0	6.4166	0	0	23	0
2014-06-14	f02	pm	spring	1	1	0	0	0.11	0	0	0	10.9338	0.714	0	23	0
2014-06-14	f09	am	spring	1	1	1	1	0.81	0	0	0	17.8472	0	5	23	0
2014-06-14	f11	pm	spring	1	0	1	0	0	1	0	0	7.48281	0	0	23	0
2014-06-14	f12	am	spring	0	1	0	0	0	0	0	0	11.8535	0.929	0	23	0
2014-06-14	f14	am	spring	0	1	0	0	0.41	0	1	0	2.71967	0	0	23	0
2014-06-14	f15	pm	spring	0	1	1	0	0.06	1	0	0	15.0252	0.615	1	23	0
2014-06-14	f16	am	spring	0	1	0	0	0.52	0	1	0	10.4172	0.6	1	23	0
2014-06-14	f18	am	spring	0	1	0	0	0.79	0	0	0	12.6037	0.5	2	23	0
2014-06-14	f19	pm	spring	0	1	1	1	0.89	0	0	0	1.63632	0.4	0	23	0
2014-06-14	f20	am	spring	0	1	0	0	0.42	0	0	0	8.22455	0.2	0	23	0
2014-06-14	f21	am	spring	0	1	0	0	0	0	1	0	14.0901	0.7	0	23	0
2014-06-14	f23	pm	spring	0	1	0	0	0.86	0	1	0	5.86862	0.286	0	23	0
2014-06-14	f25	pm	spring	1	1	0	0	0.21	0	0	0	3.85834	0	0	23	0
2014-06-15	f00	am	summer	0	1	1	0	0.97	0	0	0	16.9502	0.6	2	22.5	0
2014-06-15	f01	am	summer	1	1	0	0	0.55	0	0	0	6.4166	1	0	22.5	0
2014-06-15	f08	pm	summer	1	0	0	0	0.05	0	1	0	8.76636	na	7	22.5	0
2014-06-15	f09	pm	summer	1	1	0	0	0.81	0	0	0	17.8472	0.4	1	22.5	0
2014-06-15	f11	am	summer	1	0	0	0	0	0	0	0	7.48281	0	0	22.5	0
2014-06-15	f12	am	summer	0	1	1	0	0	0	1	0	11.8535	0.667	0	22.5	0
2014-06-15	f13	am	summer	1	1	0	0	0.14	0	1	0	5.03483	0	0	22.5	0
2014-06-15	f16	pm	summer	0	0	0	0	0.52	1	1	0	10.4172	0	7	22.5	0
2014-06-15	f18	pm	summer	0	1	0	0	0.79	1	1	0	12.6037	0.667	0	22.5	0
2014-06-15	f19	am	summer	0	1	1	0	0.89	1	0	0	1.63632	0.733	1	22.5	0
2014-06-15	f21	pm	summer	0	1	0	1	0	1	0	0	14.0901	0.333	1	22.5	0
2014-06-15	f22	am	summer	0	1	0	0	0.09	0	1	0	1.94887	na	0	22.5	0
2014-06-15	f22	pm	summer	0	1	0	0	0.09	0	1	0	1.94887	na	0	22.5	0
2014-06-15	f25	am	summer	1	1	0	0	0.21	1	0	0	3.85834	1	1	22.5	0
2014-06-15	f26	am	summer	0	1	0	0	0.37	0	1	0	15.9973	0	0	22.5	0
2014-06-20	f00	pm	summer	0	1	0	0	0.97	0	0	1	16.9502	0	2	24	9
2014-06-20	f01	pm	summer	1	1	0	0	0.55	0	1	1	6.4166	1	0	24	9
2014-06-20	f02	am	summer	1	1	1	1	0.11	0	1	1	10.9338	na	9	24	9
2014-06-20	f08	am	summer	1	1	0	0	0.05	0	1	1	8.76636	1	0	24	9
2014-06-20	f09	am	summer	1	1	0	1	0.81	0	0	1	17.8472	1	5	24	9
2014-06-20	f11	pm	summer	1	1	1	0	0	0	0	1	7.48281	0	6	24	9
2014-06-20	f12	am	summer	0	1	1	0	0	0	1	1	11.8535	0.8	0	24	9
2014-06-20	f13	pm	summer	1	1	1	1	0.14	0	1	1	5.03483	0	1	24	9
2014-06-20	f14	am	summer	0	0	1	1	0.41	0	1	1	2.71967	0	25	24	9
2014-06-20	f15	am	summer	0	0	1	1	0.06	0	1	1	15.0252	1	0	24	9
2014-06-20	f16	am	summer	0	1	1	0	0.52	0	0	1	10.4172	0	21	24	9
2014-06-20	f18	am	summer	0	1	1	1	0.79	0	1	1	12.6037	1	0	24	9
2014-06-20	f20	pm	summer	0	1	0	0	0.42	1	1	1	8.22455	0	0	24	9
2014-06-20	f21	am	summer	0	1	0	0	0	0	1	1	14.0901	1	1	24	9
2014-06-20	f22	pm	summer	0	1	0	0	0.09	0	1	1	1.94887	0.4	2	24	9
2014-06-20	f23	am	summer	0	1	0	1	0.86	1	1	1	5.86862	1	3	24	9
2014-06-20	f25	pm	summer	1	0	0	0	0.21	0	1	1	3.85834	0.8	0	24	9
2014-06-20	f26	pm	summer	0	1	0	0	0.37	0	0	1	15.9973	na	0	24	9
2014-06-20	okura	am	summer	0	1	0	0	0.59	0	1	1	12.3249	0	15	24	9
2014-06-23	f00	am	summer	0	1	1	1	0.97	0	1	0	16.9502	1	31	23	28
2014-06-23	f01	am	summer	1	0	0	1	0.55	0	1	0	6.4166	1	4	23	28
2014-06-23	f02	pm	summer	1	1	1	0	0.11	0	0	0	10.9338	0	1	23	28
2014-06-23	f08	am	summer	1	0	0	0	0.05	0	0	0	8.76636	0.7	0	23	28
2014-06-23	f11	am	summer	1	1	1	0	0	0	0	0	7.48281	0	31	23	28
2014-06-23	f13	am	summer	1	0	1	1	0.14	1	1	0	5.03483	1	5	23	28
2014-06-23	f14	pm	summer	0	1	0	0	0.41	0	0	0	2.71967	1	0	23	28
2014-06-23	f19	am	summer	0	1	1	1	0.89	0	0	0	1.63632	0	0	23	28
2014-06-23	f20	am	summer	0	0	0	0	0.42	0	0	0	8.22455	0	7	23	28
2014-06-23	f21	pm	summer	0	0	0	0	0	0	0	0	14.0901	0	1	23	28
2014-06-23	f22	am	summer	0	1	0	1	0.09	0	0	0	1.94887	0	8	23	28
2014-06-23	f25	am	summer	1	1	0	0	0.21	0	0	0	3.85834	1	0	23	28
2014-06-23	f26	am	summer	0	0	1	0	0.37	0	0	0	15.9973	na	32	23	28
2014-06-23	okura	am	summer	0	0	0	0	0.59	0	0	0	12.3249	1	8	23	28
2014-06-24	f00	pm	summer	0	0	0	0	0.97	0	1	1	16.9502	1	3	22.5	12.3
2014-06-24	f01	pm	summer	1	0	0	1	0.55	0	1	1	6.4166	0	0	22.5	12.3
2014-06-24	f02	am	summer	1	1	0	1	0.11	1	1	1	10.9338	1	0	22.5	12.3
2014-06-24	f08	pm	summer	1	1	0	0	0.05	1	1	1	8.76636	0.375	1	22.5	12.3
2014-06-24	f09	am	summer	1	1	1	1	0.81	0	0	1	17.8472	1	12	22.5	12.3
2014-06-24	f11	pm	summer	1	0	0	0	0	0	1	1	7.48281	0	12	22.5	12.3
2014-06-24	f12	am	summer	0	1	1	1	0	0	1	1	11.8535	1	8	22.5	12.3
2014-06-24	f13	pm	summer	1	0	1	1	0.14	0	1	1	5.03483	0	0	22.5	12.3
2014-06-24	f15	pm	summer	0	1	1	0	0.06	0	1	1	15.0252	0.267	0	22.5	12.3
2014-06-24	f16	pm	summer	0	1	0	0	0.52	0	1	1	10.4172	0	0	22.5	12.3
2014-06-24	f18	am	summer	0	0	0	1	0.79	0	1	1	12.6037	0	2	22.5	12.3
2014-06-24	f19	am	summer	0	1	1	0	0.89	1	1	1	1.63632	0.533	0	22.5	12.3
2014-06-24	f20	pm	summer	0	1	1	0	0.42	1	1	1	8.22455	0.846	8	22.5	12.3
2014-06-24	f22	pm	summer	0	1	1	0	0.09	0	1	1	1.94887	0.583	1	22.5	12.3
2014-06-24	f23	pm	summer	0	0	0	0	0.86	1	1	1	5.86862	0.5	0	22.5	12.3
2014-06-24	f26	pm	summer	0	1	1	1	0.37	0	1	1	15.9973	1	0	22.5	12.3
2014-06-24	okura	am	summer	0	1	1	1	0.59	0	1	1	12.3249	0	4	22.5	12.3
2014-06-25	f00	am	summer	0	1	0	0	0.97	0	0	1	16.9502	0.4	7	22.5	0
2014-06-25	f02	pm	summer	1	0	0	0	0.11	1	1	1	10.9338	0.2	0	22.5	0
2014-06-25	f08	am	summer	1	1	0	1	0.05	0	0	1	8.76636	0	11	22.5	0
2014-06-25	f09	pm	summer	1	1	0	1	0.81	0	0	1	17.8472	1	9	22.5	0
2014-06-25	f12	am	summer	0	1	0	1	0	0	1	1	11.8535	0	0	22.5	0
2014-06-25	f13	am	summer	1	1	0	0	0.14	0	0	1	5.03483	0	0	22.5	0
2014-06-25	f14	am	summer	0	1	1	0	0.41	0	1	1	2.71967	0	0	22.5	0
2014-06-25	f15	am	summer	0	0	0	1	0.06	0	1	1	15.0252	0.867	9	22.5	0
2014-06-25	f16	am	summer	0	1	1	1	0.52	0	1	1	10.4172	0.667	1	22.5	0
2014-06-25	f18	pm	summer	0	1	0	0	0.79	0	1	1	12.6037	0.2	0	22.5	0
2014-06-25	f20	am	summer	0	1	1	1	0.42	0	1	1	8.22455	0	1	22.5	0
2014-06-25	f21	am	summer	0	0	0	0	0	0	1	1	14.0901	0.267	1	22.5	0
2014-06-25	f23	am	summer	0	1	0	0	0.86	0	0	1	5.86862	0.214	0	22.5	0
2014-06-25	f25	am	summer	1	1	0	0	0.21	0	0	1	3.85834	0.667	0	22.5	0
2014-06-25	f26	am	summer	0	1	0	0	0.37	0	0	1	15.9973	0	2	22.5	0
2014-06-25	okura	pm	summer	0	1	0	0	0.59	0	1	1	12.3249	0.571	0	22.5	0
2014-06-29	f01	am	summer	1	0	0	1	0.55	1	0	0	6.4166	0	1	24.5	11
2014-06-29	f02	am	summer	1	0	0	0	0.11	0	0	0	10.9338	0.455	3	24.5	11
2014-06-29	f08	pm	summer	1	1	0	0	0.05	0	1	0	8.76636	0	0	24.5	11
2014-06-29	f09	am	summer	1	1	1	1	0.81	0	0	0	17.8472	0	1	24.5	11
2014-06-29	f11	pm	summer	1	0	0	0	0	0	0	0	7.48281	0	0	24.5	11
2014-06-29	f12	am	summer	0	1	1	1	0	0	1	0	11.8535	0.2	10	24.5	11
2014-06-29	f14	pm	summer	0	0	0	1	0.41	1	1	0	2.71967	0.667	5	24.5	11
2014-06-29	f15	pm	summer	0	1	0	0	0.06	0	1	0	15.0252	0.867	0	24.5	11
2014-06-29	f16	pm	summer	0	1	0	0	0.52	0	1	0	10.4172	0	0	24.5	11
2014-06-29	f18	am	summer	0	1	1	1	0.79	0	1	0	12.6037	0.2	0	24.5	11
2014-06-29	f19	pm	summer	0	1	0	0	0.89	0	0	0	1.63632	0	0	24.5	11
2014-06-29	f20	pm	summer	0	0	0	1	0.42	0	1	0	8.22455	0	0	24.5	11
2014-06-29	f21	am	summer	0	1	1	0	0	0	1	0	14.0901	0	0	24.5	11
2014-06-29	f23	pm	summer	0	0	1	0	0.86	0	0	0	5.86862	na	0	24.5	11
2014-06-29	f25	am	summer	1	1	1	1	0.21	1	1	0	3.85834	1	5	24.5	11
2014-06-29	okura	am	summer	0	0	0	1	0.59	0	0	0	12.3249	1	1	24.5	11
2014-06-30	f15	am	summer	0	1	0	0	0.06	0	0	1	15.0252	1	0	23.5	0
2014-06-30	f16	am	summer	0	1	1	1	0.52	0	1	1	10.4172	0	2	23.5	0
2014-06-30	f19	am	summer	0	0	0	0	0.89	0	1	1	1.63632	0.2	1	23.5	0
2014-06-30	f22	am	summer	0	1	1	0	0.09	1	1	1	1.94887	0.4	1	23.5	0
2014-07-01	f01	pm	summer	1	1	0	0	0.5	0	1	1	6.4166	1	0	24.5	0
2014-07-01	f02	am	summer	1	1	0	0	0	0	1	1	10.9338	0	3	24.5	0
2014-07-01	f08	am	summer	1	1	0	1	0.25	0	1	1	8.76636	1	0	24.5	0
2014-07-01	f09	pm	summer	1	1	0	0	0.96	0	0	1	17.8472	0	1	24.5	0
2014-07-01	f13	am	summer	1	1	1	0	0.76	0	1	1	5.03483	0	1	24.5	0
2014-07-01	f14	am	summer	0	1	0	1	0.63	1	1	1	2.71967	1	16	24.5	0
2014-07-01	f15	pm	summer	0	1	0	0	0.19	0	0	1	15.0252	1	0	24.5	0
2014-07-01	f16	pm	summer	0	0	0	1	0.48	0	1	1	10.4172	0	0	24.5	0
2014-07-01	f18	am	summer	0	0	1	0	0.08	0	1	1	12.6037	na	0	24.5	0
2014-07-01	f20	pm	summer	0	1	1	1	0.85	1	1	1	8.22455	0	2	24.5	0
2014-07-01	f23	pm	summer	0	1	0	0	0.52	1	1	1	5.86862	0.933	0	24.5	0
2014-07-01	f25	am	summer	1	1	1	1	1.31	0	1	1	3.85834	1	1	24.5	0
2014-07-01	f26	am	summer	0	0	0	1	0.44	0	0	1	15.9973	1	8	24.5	0
2014-07-01	okura	am	summer	0	1	0	0	2.09	0	1	1	12.3249	0	0	24.5	0
2014-07-02	f00	am	summer	0	1	0	0	0.31	0	0	1	16.9502	na	0	22.5	13.6
2014-07-02	f11	am	summer	1	1	1	0	0.56	0	1	1	7.48281	0	0	22.5	13.6
2014-07-02	f12	am	summer	0	1	1	1	0.33	0	1	1	11.8535	0	0	22.5	13.6
2014-07-02	f19	am	summer	0	1	1	1	0.69	1	1	1	1.63632	0	1	22.5	13.6
2014-07-02	f21	am	summer	0	1	1	0	0.31	0	0	1	14.0901	0.8	0	22.5	13.6
2014-07-02	f26	am	summer	0	1	0	0	0.44	0	0	1	15.9973	0	0	22.5	13.6
2014-07-04	f01	am	summer	1	1	1	0	0.5	1	1	1	6.4166	0.267	2	23.5	59.6
2014-07-04	f02	pm	summer	1	1	0	0	0	0	0	1	10.9338	1	0	23.5	59.6
2014-07-04	f08	pm	summer	1	0	0	0	0.25	1	0	1	8.76636	0	11	23.5	59.6
2014-07-04	f09	am	summer	1	1	1	1	0.96	0	0	1	17.8472	1	0	23.5	59.6
2014-07-04	f11	pm	summer	1	1	0	0	0.56	0	0	1	7.48281	0	0	23.5	59.6
2014-07-04	f12	am	summer	0	1	0	0	0.33	0	0	1	11.8535	0	0	23.5	59.6
2014-07-04	f13	pm	summer	1	1	0	0	0.76	0	0	1	5.03483	0	0	23.5	59.6
2014-07-04	f15	am	summer	0	0	1	0	0.19	0	0	1	15.0252	0	0	23.5	59.6
2014-07-04	f16	am	summer	0	1	1	1	0.48	0	0	1	10.4172	0	3	23.5	59.6
2014-07-04	f18	pm	summer	0	1	0	0	0.08	0	0	1	12.6037	0.143	0	23.5	59.6
2014-07-04	f20	am	summer	0	1	1	1	0.85	1	0	1	8.22455	0	5	23.5	59.6
2014-07-04	f21	pm	summer	0	1	0	0	0.31	0	1	1	14.0901	0.4	0	23.5	59.6
2014-07-04	f22	am	summer	0	1	1	0	0	0	0	1	1.94887	0	3	23.5	59.6
2014-07-04	f23	am	summer	0	0	0	1	0.52	0	0	1	5.86862	1	0	23.5	59.6
2014-07-04	f25	am	summer	1	1	1	1	1.31	1	1	1	3.85834	0	10	23.5	59.6
2014-07-05	f00	pm	summer	0	1	0	0	0.31	0	1	0	16.9502	1	0	23.5	46
2014-07-05	f02	am	summer	1	1	1	0	0	0	0	0	10.9338	0.4	0	23.5	46
2014-07-05	f08	am	summer	1	0	0	1	0.25	0	0	0	8.76636	0	0	23.5	46
2014-07-05	f12	am	summer	0	1	1	1	0.33	1	0	0	11.8535	1	1	23.5	46
2014-07-05	f13	am	summer	1	1	1	0	0.76	0	0	0	5.03483	0.2	9	23.5	46
2014-07-05	f14	am	summer	0	0	0	0	0.63	0	0	0	2.71967	1	0	23.5	46
2014-07-05	f16	pm	summer	0	0	0	0	0.48	0	0	0	10.4172	0.556	0	23.5	46
2014-07-05	f18	am	summer	0	0	1	1	0.08	1	1	0	12.6037	0	14	23.5	46
2014-07-05	f21	am	summer	0	1	1	0	0.31	0	0	0	14.0901	0.867	9	23.5	46
2014-07-05	f25	pm	summer	1	1	0	0	1.31	0	0	0	3.85834	1	0	23.5	46
2014-07-05	f26	am	summer	0	1	1	1	0.44	0	1	0	15.9973	0	2	23.5	46
2014-07-05	okura	pm	summer	0	1	0	0	2.09	0	1	0	12.3249	0	0	23.5	46
2014-07-12	f19	pm	summer	0	1	1	1	0.69	0	1	0	1.63632	1	3	25.5	24
2014-07-12	f22	pm	summer	0	1	0	0	0	0	1	1	1.94887	0.857	0	25.5	24
2014-07-15	f00	am	summer	0	1	1	0	0.31	0	0	1	16.9502	1	7	25.5	6
2014-07-15	f01	pm	summer	1	1	0	0	0.5	0	1	1	6.4166	0	0	25.5	6
2014-07-15	f02	pm	summer	1	0	1	0	0	0	0	1	10.9338	0.133	0	25.5	6
2014-07-15	f08	pm	summer	1	1	1	0	0.25	0	0	1	8.76636	0.2	2	25.5	6
2014-07-15	f09	pm	summer	1	0	1	0	0.96	0	0	1	17.8472	0.333	0	25.5	6
2014-07-15	f11	am	summer	1	1	1	1	0.56	0	1	1	7.48281	0	0	25.5	6
2014-07-15	f12	pm	summer	0	1	1	1	0.33	0	1	1	11.8535	0	0	25.5	6
2014-07-15	f13	pm	summer	1	0	0	1	0.76	0	1	1	5.03483	0.267	0	25.5	6
2014-07-15	f14	am	summer	0	1	0	0	0.63	0	1	1	2.71967	0.867	0	25.5	6
2014-07-15	f15	pm	summer	0	0	1	0	0.19	0	1	1	15.0252	0	0	25.5	6
2014-07-15	f19	am	summer	0	1	1	1	0.69	0	1	1	1.63632	0	0	25.5	6
2014-07-15	f20	pm	summer	0	1	1	0	0.85	0	0	1	8.22455	0.133	0	25.5	6
2014-07-15	f21	pm	summer	0	0	1	1	0.31	0	1	1	14.0901	0	8	25.5	6
2014-07-15	f22	am	summer	0	1	1	0	0	0	0	1	1.94887	0.6	22	25.5	6
2014-07-15	f23	pm	summer	0	0	0	1	0.52	0	1	1	5.86862	1	18	25.5	6
2014-07-15	f25	pm	summer	1	1	1	1	1.31	0	1	1	3.85834	1	2	25.5	6
2014-07-15	f26	pm	summer	0	1	1	1	0.44	0	1	1	15.9973	1	13	25.5	6
2014-07-15	okura	am	summer	0	1	0	1	2.09	0	1	1	12.3249	0	17	25.5	6
2014-07-16	f00	pm	summer	0	0	0	0	0.31	0	0	0	16.9502	1	3	27.5	8.3
2014-07-16	f01	am	summer	1	1	0	1	0.5	1	1	0	6.4166	0.625	4	27.5	8.3
2014-07-16	f02	am	summer	1	0	1	0	0	0	0	0	10.9338	1	3	27.5	8.3
2014-07-16	f09	am	summer	1	1	0	0	0.96	0	0	0	17.8472	0.8	26	27.5	8.3
2014-07-16	f11	pm	summer	1	1	0	0	0.56	0	0	0	7.48281	0	3	27.5	8.3
2014-07-16	f13	am	summer	1	1	0	1	0.76	0	0	0	5.03483	0.667	0	27.5	8.3
2014-07-16	f14	pm	summer	0	0	0	1	0.63	0	0	0	2.71967	0	0	27.5	8.3
2014-07-16	f15	am	summer	0	0	0	0	0.19	0	1	0	15.0252	0	0	27.5	8.3
2014-07-16	f16	am	summer	0	1	0	1	0.48	0	1	0	10.4172	0.8	7	27.5	8.3
2014-07-16	f18	pm	summer	0	0	0	0	0.08	0	1	0	12.6037	0.933	0	27.5	8.3
2014-07-16	f20	am	summer	0	1	1	1	0.85	0	0	0	8.22455	0	10	27.5	8.3
2014-07-16	f21	am	summer	0	1	1	1	0.31	0	1	0	14.0901	0.8	16	27.5	8.3
2014-07-16	f22	pm	summer	0	0	0	0	0	0	0	0	1.94887	1	0	27.5	8.3
2014-07-16	f23	am	summer	0	1	1	1	0.52	0	0	0	5.86862	1	1	27.5	8.3
2014-07-16	f25	am	summer	1	1	1	1	1.31	0	0	0	3.85834	0.714	0	27.5	8.3
2014-07-16	okura	pm	summer	0	1	1	0	2.09	1	1	0	12.3249	1	1	27.5	8.3
2014-07-17	f08	am	summer	1	0	0	0	0.25	0	0	1	8.76636	0.929	0	27.5	7.3
2014-07-17	f11	am	summer	1	1	1	0	0.56	0	1	1	7.48281	0	3	27.5	7.3
2014-07-17	f12	am	summer	0	0	1	0	0.33	0	1	1	11.8535	1	7	27.5	7.3
2014-07-17	f14	am	summer	0	0	1	1	0.63	0	1	1	2.71967	0.467	0	27.5	7.3
2014-07-17	f18	am	summer	0	1	1	1	0.08	0	0	1	12.6037	1	0	27.5	7.3
2014-07-17	f22	am	summer	0	1	0	0	0	0	1	1	1.94887	0	0	27.5	7.3
2014-07-17	f26	am	summer	0	1	0	0	0.44	0	0	1	15.9973	1	3	27.5	7.3
2014-07-18	f00	am	summer	0	1	0	0	0.31	0	0	1	16.9502	0.533	0	26.5	4
2014-07-18	f01	am	summer	1	1	1	0	0.5	0	0	1	6.4166	0	6	26.5	4
2014-07-18	f09	am	summer	1	0	1	0	0.96	0	0	1	17.8472	0.8	0	26.5	4
2014-07-18	f12	pm	summer	0	1	0	0	0.33	0	0	1	11.8535	0	0	26.5	4
2014-07-18	f15	am	summer	0	1	1	0	0.19	0	0	1	15.0252	0	6	26.5	4
2014-07-18	f16	pm	summer	0	0	0	0	0.48	0	1	1	10.4172	0.133	1	26.5	4
2014-07-18	f19	am	summer	0	1	1	1	0.69	1	1	1	1.63632	0.214	0	26.5	4
2014-07-18	f20	am	summer	0	1	1	1	0.85	0	0	1	8.22455	0.882	8	26.5	4
2014-07-18	f21	pm	summer	0	1	0	0	0.31	0	0	1	14.0901	1	1	26.5	4
2014-07-18	f25	pm	summer	1	1	0	0	1.31	0	1	1	3.85834	0.417	0	26.5	4
2014-07-18	f26	pm	summer	0	0	0	0	0.44	0	0	1	15.9973	0.15	0	26.5	4
2014-07-18	okura	am	summer	0	1	1	0	2.09	0	1	1	12.3249	0	0	26.5	4
2014-07-19	f00	pm	summer	0	0	0	0	0.31	0	0	0	16.9502	1	0	27.5	0
2014-07-19	f01	pm	summer	1	0	0	0	0.5	0	0	0	6.4166	0	0	27.5	0
2014-07-19	f02	pm	summer	1	1	0	0	0	0	0	0	10.9338	1	0	27.5	0
2014-07-19	f08	pm	summer	1	1	0	0	0.25	0	1	0	8.76636	0	3	27.5	0
2014-07-19	f09	pm	summer	1	0	0	0	0.96	0	0	0	17.8472	0.267	1	27.5	0
2014-07-19	f11	pm	summer	1	1	0	0	0.56	1	0	0	7.48281	0	2	27.5	0
2014-07-19	f13	am	summer	1	0	0	1	0.76	0	0	0	5.03483	0.533	0	27.5	0
2014-07-19	f14	pm	summer	0	0	0	0	0.63	0	0	0	2.71967	0.067	0	27.5	0
2014-07-19	f15	pm	summer	0	1	0	0	0.19	0	1	0	15.0252	na	2	27.5	0
2014-07-19	f16	am	summer	0	1	0	1	0.48	0	1	0	10.4172	0	0	27.5	0
2014-07-19	f18	pm	summer	0	0	0	0	0.08	0	0	0	12.6037	0	3	27.5	0
2014-07-19	f19	am	summer	0	0	0	0	0.69	0	0	0	1.63632	0.25	8	27.5	0
2014-07-19	f20	pm	summer	0	1	0	0	0.85	0	1	0	8.22455	1	0	27.5	0
2014-07-19	f23	am	summer	0	0	0	0	0.52	0	0	0	5.86862	0	0	27.5	0
2014-07-22	f00	pm	summer	0	0	0	1	0.31	0	0	1	16.9502	0	0	27.5	0
2014-07-22	f01	pm	summer	1	1	0	0	0.5	0	1	1	6.4166	0	2	27.5	0
2014-07-22	f02	am	summer	1	1	1	0	0	0	1	1	10.9338	1	0	27.5	0
2014-07-22	f08	am	summer	1	1	1	1	0.25	0	0	1	8.76636	1	10	27.5	0
2014-07-22	f09	am	summer	1	1	1	0	0.96	0	0	1	17.8472	0.667	8	27.5	0
2014-07-22	f11	am	summer	1	1	1	0	0.56	0	1	1	7.48281	0	2	27.5	0
2014-07-22	f12	am	summer	0	0	0	1	0.33	0	0	1	11.8535	0.267	12	27.5	0
2014-07-22	f13	am	summer	1	1	0	0	0.76	0	1	1	5.03483	1	22	27.5	0
2014-07-22	f14	am	summer	0	0	1	1	0.63	0	1	1	2.71967	1	5	27.5	0
2014-07-22	f15	am	summer	0	1	0	0	0.19	1	0	1	15.0252	1	1	27.5	0
2014-07-22	f16	pm	summer	0	0	0	0	0.48	0	0	1	10.4172	0.231	0	27.5	0
2014-07-22	f18	am	summer	0	1	1	0	0.08	0	1	1	12.6037	0	16	27.5	0
2014-07-22	f19	pm	summer	0	1	0	0	0.69	0	1	1	1.63632	1	0	27.5	0
2014-07-22	f20	pm	summer	0	1	1	0	0.85	0	1	1	8.22455	0	0	27.5	0
2014-07-22	f21	am	summer	0	1	1	0	0.31	0	0	1	14.0901	0	0	27.5	0
2014-07-22	f22	pm	summer	0	1	0	0	0	0	1	1	1.94887	0.133	0	27.5	0
2014-07-22	f25	am	summer	1	0	0	1	1.31	0	1	1	3.85834	0	16	27.5	0
2014-07-22	f26	am	summer	0	1	1	1	0.44	0	0	1	15.9973	1	12	27.5	0
2014-07-22	okura	pm	summer	0	1	0	0	2.09	0	1	1	12.3249	1	4	27.5	0
2014-07-23	f12	am	summer	0	1	1	1	0.33	0	0	1	11.8535	0.3	3	28	0.33
2014-07-23	f21	pm	summer	0	1	0	0	0.31	1	0	1	14.0901	0.933	1	28	0.33
2014-07-25	f02	pm	summer	1	1	0	0	0	0	0	1	10.9338	0.5	1	30	0.33
2014-07-25	f08	pm	summer	1	0	0	0	0.25	0	0	1	8.76636	0	0	30	0.33
2014-07-25	f09	pm	summer	1	0	0	0	0.96	0	0	1	17.8472	0	0	30	0.33
2014-07-25	f11	pm	summer	1	0	0	0	0.56	0	1	1	7.48281	0	0	30	0.33
2014-07-25	f13	pm	summer	1	1	0	0	0.76	0	1	1	5.03483	0	0	30	0.33
2014-07-25	f19	am	summer	0	0	0	0	0.69	1	1	1	1.63632	0.467	0	30	0.33
2014-07-25	f22	am	summer	0	1	0	0	0	0	1	1	1.94887	0.2	2	30	0.33
2014-07-25	f23	pm	summer	0	1	0	0	0.52	0	0	1	5.86862	0.833	0	30	0.33
2014-07-25	f25	pm	summer	1	0	0	0	1.31	0	1	1	3.85834	na	0	30	0.33
2014-07-25	f26	pm	summer	0	1	0	1	0.44	0	0	1	15.9973	0.333	2	30	0.33
2014-07-25	okura	am	summer	0	0	0	0	2.09	0	1	1	12.3249	0.133	9	30	0.33
2014-07-26	f00	am	summer	0	1	0	0	0.31	0	0	0	16.9502	1	1	30	1.6
2014-07-26	f01	am	summer	1	0	0	0	0.5	0	0	0	6.4166	0	0	30	1.6
2014-07-26	f14	pm	summer	0	0	0	0	0.63	0	0	0	2.71967	na	0	30	1.6
2014-07-26	f15	pm	summer	0	1	0	0	0.19	0	0	0	15.0252	na	0	30	1.6
2014-07-26	f16	am	summer	0	0	1	1	0.48	0	1	0	10.4172	0.462	5	30	1.6
2014-07-26	f18	pm	summer	0	1	0	0	0.08	1	0	0	12.6037	0.933	4	30	1.6
2014-07-26	f19	pm	summer	0	0	0	0	0.69	0	0	0	1.63632	0.933	0	30	1.6
2014-07-26	f20	am	summer	0	1	1	0	0.85	0	0	0	8.22455	na	0	30	1.6
2014-07-26	f22	am	summer	0	1	1	1	0	0	0	0	1.94887	0	1	30	1.6
2014-07-26	f23	am	summer	0	1	1	1	0.52	0	0	0	5.86862	0.267	0	30	1.6
2014-07-26	f25	am	summer	1	1	1	0	1.31	0	0	0	3.85834	0	0	30	1.6
2014-07-26	okura	pm	summer	0	0	0	0	2.09	0	0	0	12.3249	0.4	0	30	1.6
2014-07-28	f00	pm	summer	0	1	1	1	0.31	0	0	1	16.9502	na	3	27.5	0.6
2014-07-28	f02	am	summer	1	1	1	0	0	0	0	1	10.9338	0.857	0	27.5	0.6
2014-07-28	f08	am	summer	1	0	1	0	0.25	0	1	1	8.76636	0	0	27.5	0.6
2014-07-28	f09	am	summer	1	0	0	1	0.96	0	0	1	17.8472	0.467	0	27.5	0.6
2014-07-28	f12	am	summer	0	0	1	0	0.33	0	0	1	11.8535	0	0	27.5	0.6
2014-07-28	f13	am	summer	1	1	0	0	0.76	0	1	1	5.03483	0	0	27.5	0.6
2014-07-28	f14	am	summer	0	1	0	0	0.63	0	1	1	2.71967	0.267	0	27.5	0.6
2014-07-28	f16	pm	summer	0	1	0	0	0.48	0	1	1	10.4172	0	4	27.5	0.6
2014-07-28	f18	am	summer	0	1	1	0	0.08	0	0	1	12.6037	1	2	27.5	0.6
2014-07-28	f19	am	summer	0	1	0	0	0.69	0	1	1	1.63632	0.667	0	27.5	0.6
2014-07-28	f21	am	summer	0	1	1	0	0.31	0	0	1	14.0901	1	7	27.5	0.6
2014-07-28	f23	am	summer	0	1	1	0	0.52	0	1	1	5.86862	1	0	27.5	0.6
2014-07-29	f00	am	summer	0	0	0	0	0.31	0	1	1	16.9502	1	12	28.5	0
2014-07-29	f01	pm	summer	1	0	0	0	0.5	1	1	1	6.4166	1	7	28.5	0
2014-07-29	f02	pm	summer	1	1	1	0	0	0	1	1	10.9338	0.8	11	28.5	0
2014-07-29	f08	pm	summer	1	1	0	0	0.25	0	1	1	8.76636	0	0	28.5	0
2014-07-29	f09	pm	summer	1	0	0	1	0.96	0	0	1	17.8472	0	0	28.5	0
2014-07-29	f11	am	summer	1	1	0	0	0.56	0	1	1	7.48281	0.133	0	28.5	0
2014-07-29	f12	pm	summer	0	0	0	1	0.33	0	1	1	11.8535	0	0	28.5	0
2014-07-29	f13	am	summer	1	1	1	1	0.76	0	1	1	5.03483	1	0	28.5	0
2014-07-29	f14	pm	summer	0	1	1	0	0.63	0	1	1	2.71967	1	4	28.5	0
2014-07-29	f15	am	summer	0	0	0	0	0.19	0	0	1	15.0252	0	0	28.5	0
2014-07-29	f16	am	summer	0	1	0	0	0.48	0	1	1	10.4172	0	2	28.5	0
2014-07-29	f18	pm	summer	0	0	0	0	0.08	0	1	1	12.6037	0.133	0	28.5	0
2014-07-29	f19	pm	summer	0	1	1	0	0.69	0	1	1	1.63632	1	2	28.5	0
2014-07-29	f20	pm	summer	0	1	1	1	0.85	1	1	1	8.22455	1	2	28.5	0
2014-07-29	f21	pm	summer	0	1	1	0	0.31	0	1	1	14.0901	0	0	28.5	0
2014-07-29	f22	pm	summer	0	0	0	0	0	0	1	1	1.94887	na	0	28.5	0
2014-07-29	f23	am	summer	0	0	0	0	0.52	0	1	1	5.86862	0.133	0	28.5	0
2014-07-29	f25	pm	summer	1	1	0	1	1.31	0	1	1	3.85834	1	5	28.5	0
2014-07-29	f26	am	summer	0	1	1	1	0.44	0	0	1	15.9973	0	6	28.5	0
2014-09-10	f00	am	fall	0	1	1	1	0.75	0	0	0	16.9502	0.733	11	26	0
2014-09-10	f01	am	fall	1	1	1	1	1.31	0	0	0	6.4166	1	0	26	0
2014-09-10	f09	am	fall	1	1	1	0	0.87	0	0	0	17.8472	0.133	2	26	0
2014-09-10	f22	am	fall	0	1	1	1	0.95	0	0	0	1.94887	1	2	26	0
2014-09-10	f23	am	fall	0	0	1	1	0.78	0	0	0	5.86862	0.8	0	26	0
2014-09-10	f25	pm	fall	1	1	0	1	0.76	1	1	0	3.85834	0.786	0	26	0
2014-09-11	f02	am	fall	1	1	0	0	2.26	0	0	0	10.9338	0.2	0	25.5	0
2014-09-11	f08	am	fall	1	1	0	0	1.64	0	0	0	8.76636	0	0	25.5	0
2014-09-11	f13	am	fall	1	1	0	0	0.45	0	0	0	5.03483	0	0	25.5	0
2014-09-11	f14	am	fall	0	0	0	1	0.98	0	0	0	2.71967	1	12	25.5	0
2014-09-12	f11	am	fall	1	1	0	0	0.36	1	1	1	7.48281	0.533	0	25	0
2014-09-12	f12	am	fall	0	1	1	1	0.94	1	1	1	11.8535	0.933	7	25	0
2014-09-12	f15	am	fall	0	0	0	1	2.39	0	0	1	15.0252	0	0	25	0
2014-09-12	f16	pm	fall	0	1	1	0	0.29	0	0	1	10.4172	1	11	25	0
2014-09-12	f19	am	fall	0	1	1	1	0.8	0	1	1	1.63632	0	0	25	0
2014-09-12	f21	pm	fall	0	1	0	0	0.09	0	1	1	14.0901	0.133	0	25	0
2014-09-12	f26	pm	fall	0	0	0	0	0.58	0	0	1	15.9973	0	0	25	0
2014-09-12	okura	pm	fall	0	1	1	1	1.05	0	1	1	12.3249	1	2	25	0
2014-09-30	f15	am	fall	0	0	1	0	2.39	1	0	1	15.0252	0.8	4	22.5	2
2014-09-30	f18	am	fall	0	0	1	1	0.58	1	0	1	12.6037	0.8	9	22.5	2
2014-09-30	f20	pm	fall	0	1	0	0	0	1	1	1	8.22455	0.133	0	22.5	2
2014-10-01	f00	pm	fall	0	1	1	1	0.75	0	0	1	16.9502	0	0	22.5	5.3
2014-10-01	f01	pm	fall	1	0	0	0	1.31	0	1	1	6.4166	0	0	22.5	5.3
2014-10-01	f02	am	fall	1	1	0	1	2.26	0	1	1	10.9338	0	0	22.5	5.3
2014-10-01	f08	pm	fall	1	1	0	0	1.64	0	0	1	8.76636	0.667	0	22.5	5.3
2014-10-01	f09	pm	fall	1	1	0	1	0.87	0	0	1	17.8472	0	4	22.5	5.3
2014-10-01	f11	am	fall	1	1	1	0	0.36	0	0	1	7.48281	0	0	22.5	5.3
2014-10-01	f13	pm	fall	1	1	0	0	0.45	0	1	1	5.03483	0.2	0	22.5	5.3
2014-10-01	f14	am	fall	0	1	1	0	0.98	1	1	1	2.71967	1	4	22.5	5.3
2014-10-01	f15	pm	fall	0	1	1	1	2.39	0	0	1	15.0252	0	3	22.5	5.3
2014-10-01	f18	pm	fall	0	0	1	1	0.58	1	1	1	12.6037	0.667	3	22.5	5.3
2014-10-01	f21	pm	fall	0	1	0	1	0.09	0	1	1	14.0901	0	0	22.5	5.3
2014-10-01	f23	am	fall	0	0	0	1	0.78	0	0	1	5.86862	0	0	22.5	5.3
2014-10-01	f25	am	fall	1	0	0	0	0.76	0	1	1	3.85834	0	0	22.5	5.3
2014-10-01	f26	am	fall	0	1	1	1	0.58	1	0	1	15.9973	0.133	0	22.5	5.3
2014-10-02	f12	pm	fall	0	1	0	0	0.94	0	1	1	11.8535	0	0	23	13
2014-10-02	f16	am	fall	0	1	0	0	0.29	1	1	1	10.4172	0.4	2	23	13
2014-10-02	f19	am	fall	0	1	1	1	0.8	1	1	1	1.63632	0	0	23	13
2014-10-02	f22	am	fall	0	1	1	1	0.95	0	0	1	1.94887	1	2	23	13
2014-10-02	okura	am	fall	0	1	0	1	1.05	0	1	1	12.3249	0.533	0	23	13
2014-10-15	f01	am	fall	1	1	1	1	1.31	0	1	1	6.4166	0	0	17	3.6
2014-10-15	f02	pm	fall	1	1	0	0	2.26	0	0	1	10.9338	0	0	17	3.6
2014-10-15	f08	am	fall	1	1	0	0	1.64	0	1	1	8.76636	0.636	1	17	3.6
2014-10-15	f09	am	fall	1	1	1	1	0.87	0	0	1	17.8472	0	12	17	3.6
2014-10-15	f11	pm	fall	1	0	1	0	0.36	1	1	1	7.48281	0.933	14	17	3.6
2014-10-15	f12	pm	fall	0	1	0	1	0.94	0	1	1	11.8535	0.133	0	17	3.6
2014-10-15	f15	am	fall	0	1	0	1	2.39	0	1	1	15.0252	0.2	1	17	3.6
2014-10-15	f16	pm	fall	0	0	0	1	0.29	0	1	1	10.4172	0.933	0	17	3.6
2014-10-15	f18	am	fall	0	0	0	1	0.58	0	0	1	12.6037	0	0	17	3.6
2014-10-15	f19	pm	fall	0	0	0	0	0.8	0	1	1	1.63632	0.714	0	17	3.6
2014-10-15	f25	pm	fall	1	1	1	0	0.76	0	1	1	3.85834	0	0	17	3.6
2014-10-16	f00	am	fall	0	1	1	1	0.75	0	0	0	16.9502	0	0	18	0
2014-10-16	f02	am	fall	1	1	0	0	2.26	0	0	0	10.9338	0.714	2	18	0
2014-10-16	f11	am	fall	1	1	1	0	0.36	0	0	0	7.48281	0	1	18	0
2014-10-16	f13	am	fall	1	0	1	1	0.45	0	0	0	5.03483	0.8	7	18	0
2014-10-16	f14	pm	fall	0	1	1	0	0.98	1	0	0	2.71967	0.667	2	18	0
2014-10-16	f16	am	fall	0	0	0	0	0.29	0	0	0	10.4172	0.133	1	18	0
2014-10-16	f20	pm	fall	0	0	0	1	0	0	0	0	8.22455	1	0	18	0
2014-10-16	f21	am	fall	0	1	1	0	0.09	0	0	0	14.0901	0.467	2	18	0
2014-10-16	f22	pm	fall	0	1	1	0	0.95	1	0	0	1.94887	0.733	3	18	0
2014-10-16	f23	pm	fall	0	1	1	0	0.78	1	0	0	5.86862	0.4	1	18	0
2014-10-16	okura	pm	fall	0	1	0	0	1.05	1	0	0	12.3249	1	2	18	0
2014-10-17	f00	pm	fall	0	1	0	0	0.75	0	0	1	16.9502	0.364	0	18.5	0
2014-10-17	f01	pm	fall	1	1	0	0	1.31	1	1	1	6.4166	0.267	1	18.5	0
2014-10-17	f08	pm	fall	1	1	0	0	1.64	0	1	1	8.76636	0.6	1	18.5	0
2014-10-17	f09	pm	fall	1	1	1	1	0.87	0	0	1	17.8472	0	0	18.5	0
2014-10-17	f12	am	fall	0	1	1	0	0.94	0	1	1	11.8535	na	0	18.5	0
2014-10-17	f14	am	fall	0	0	0	0	0.98	0	1	1	2.71967	0	0	18.5	0
2014-10-17	f15	pm	fall	0	1	0	0	2.39	0	1	1	15.0252	0	1	18.5	0
2014-10-17	f23	am	fall	0	1	1	1	0.78	0	0	1	5.86862	0	0	18.5	0
2014-10-17	f25	am	fall	1	1	0	0	0.76	0	1	1	3.85834	0.6	1	18.5	0
2014-10-17	f26	am	fall	0	1	0	1	0.58	0	1	1	15.9973	0.107	0	18.5	0
2014-10-17	okura	am	fall	0	1	1	0	1.05	0	1	1	12.3249	0.8	3	18.5	0
2014-10-18	f01	am	fall	1	1	1	1	1.31	0	0	0	6.4166	0	0	19	0
2014-10-18	f02	pm	fall	1	0	0	1	2.26	0	1	0	10.9338	0.933	1	19	0
2014-10-18	f16	pm	fall	0	1	0	0	0.29	0	0	0	10.4172	0	0	19	0
2014-10-18	f21	pm	fall	0	0	0	0	0.09	0	0	0	14.0901	0	1	19	0
2014-10-18	f22	am	fall	0	1	1	1	0.95	1	1	0	1.94887	1	8	19	0
2014-10-18	f25	pm	fall	1	0	1	1	0.76	0	0	0	3.85834	1	0	19	0
2014-10-18	f26	am	fall	0	0	0	1	0.58	0	0	0	15.9973	0	0	19	0
2014-10-20	f09	am	fall	1	0	0	1	0.87	0	0	0	17.8472	0	0	20.5	0
2014-10-20	f11	pm	fall	1	1	1	0	0.36	0	0	0	7.48281	0.625	1	20.5	0
2014-10-20	f12	pm	fall	0	1	1	1	0.94	0	1	0	11.8535	0.143	0	20.5	0
2014-10-20	f13	pm	fall	1	1	0	0	0.45	0	0	0	5.03483	0.867	0	20.5	0
2014-10-20	f15	am	fall	0	1	1	1	2.39	0	0	0	15.0252	0.133	0	20.5	0
2014-10-20	f18	pm	fall	0	0	1	1	0.58	0	1	0	12.6037	0.667	1	20.5	0
2014-10-20	f19	pm	fall	0	1	0	0	0.8	0	1	0	1.63632	na	0	20.5	0
2014-10-20	f22	pm	fall	0	1	1	1	0.95	0	0	0	1.94887	1	8	20.5	0
2014-10-21	f08	am	fall	1	1	0	0	1.64	1	1	1	8.76636	0.357	4	22	10.7
2014-10-21	f14	am	fall	0	1	0	0	0.98	0	1	1	2.71967	1	2	22	10.7
2014-10-21	f19	am	fall	0	1	1	0	0.8	0	1	1	1.63632	1	0	22	10.7
2014-10-21	f21	am	fall	0	1	0	0	0.09	0	0	1	14.0901	0.667	5	22	10.7
2014-10-21	f23	pm	fall	0	1	0	0	0.78	0	0	1	5.86862	1	0	22	10.7
2014-10-25	f11	pm	fall	1	0	0	1	0.36	0	1	0	7.48281	0.167	1	20	0
2014-10-25	f13	am	fall	1	1	1	0	0.45	1	0	0	5.03483	0.182	4	20	0
2014-10-25	f15	pm	fall	0	1	0	0	2.39	0	0	0	15.0252	0	0	20	0
2014-10-25	f18	am	fall	0	1	1	0	0.58	0	1	0	12.6037	na	0	20	0
2014-10-25	f22	am	fall	0	1	1	0	0.95	0	1	0	1.94887	0	0	20	0
2014-10-25	f26	pm	fall	0	1	0	0	0.58	0	0	0	15.9973	0	0	20	0
2014-10-25	okura	pm	fall	0	1	1	1	1.05	0	1	0	12.3249	0.643	3	20	0
2014-10-26	f00	am	fall	0	1	1	1	0.75	0	1	0	16.9502	0	2	22	0
2014-10-26	f01	pm	fall	1	1	0	0	1.31	0	0	0	6.4166	0.133	0	22	0
2014-10-26	f02	am	fall	1	1	1	1	2.26	1	1	0	10.9338	1	9	22	0
2014-10-26	f08	am	fall	1	1	1	1	1.64	0	0	0	8.76636	0.667	0	22	0
2014-10-26	f09	pm	fall	1	0	0	1	0.87	0	0	0	17.8472	0	0	22	0
2014-10-26	f12	am	fall	0	0	0	0	0.94	0	1	0	11.8535	1	0	22	0
2014-10-26	f14	am	fall	0	1	0	1	0.98	0	0	0	2.71967	0.167	0	22	0
2014-10-26	f16	am	fall	0	1	1	1	0.29	0	0	0	10.4172	0	8	22	0
2014-10-26	f19	pm	fall	0	1	1	0	0.8	0	0	0	1.63632	0.533	1	22	0
2014-10-26	f20	pm	fall	0	1	0	0	0	1	0	0	8.22455	1	0	22	0
2014-10-26	f21	pm	fall	0	0	0	1	0.09	0	0	0	14.0901	0	0	22	0
2014-10-26	f25	am	fall	1	1	1	1	0.76	0	0	0	3.85834	0.2	7	22	0
2014-10-26	f26	am	fall	0	1	0	0	0.58	1	1	0	15.9973	0.933	1	22	0
2014-10-29	f08	pm	fall	1	0	1	0	1.64	0	1	1	8.76636	0.222	0	16.5	0
2014-10-29	f12	pm	fall	0	1	1	0	0.94	0	1	1	11.8535	0.2	0	16.5	0
2014-10-29	f13	pm	fall	1	1	1	0	0.45	0	1	1	5.03483	na	1	16.5	0
2014-10-29	f18	pm	fall	0	1	1	0	0.58	1	1	1	12.6037	0.333	6	16.5	0
2014-10-29	f22	pm	fall	0	1	0	1	0.95	0	1	1	1.94887	1	2	16.5	0
2014-10-29	f23	am	fall	0	1	0	0	0.78	0	1	1	5.86862	1	0	16.5	0
2014-10-29	f25	pm	fall	1	1	0	1	0.76	0	1	1	3.85834	0	0	16.5	0
2014-10-29	f26	pm	fall	0	1	1	0	0.58	0	1	1	15.9973	0	0	16.5	0
2014-10-29	okura	am	fall	0	1	1	1	1.05	0	0	1	12.3249	0	2	16.5	0
2014-10-30	f00	am	fall	0	0	0	0	0.75	0	0	0	16.9502	0.533	4	19	0
2014-10-30	f01	pm	fall	1	0	0	0	1.31	1	0	0	6.4166	0.643	2	19	0
2014-10-30	f02	pm	fall	1	1	0	0	2.26	0	0	0	10.9338	1	0	19	0
2014-10-30	f09	am	fall	1	1	1	1	0.87	0	0	0	17.8472	0.375	0	19	0
2014-10-30	f11	am	fall	1	1	1	1	0.36	0	0	0	7.48281	0	0	19	0
2014-10-30	f12	am	fall	0	1	1	1	0.94	0	0	0	11.8535	0.3	0	19	0
2014-10-30	f13	am	fall	1	0	0	0	0.45	0	0	0	5.03483	1	0	19	0
2014-10-30	f15	pm	fall	0	1	0	1	2.39	0	1	0	15.0252	0.571	4	19	0
2014-10-30	f18	am	fall	0	0	1	0	0.58	1	0	0	12.6037	0.467	4	19	0
2014-10-30	f19	am	fall	0	1	1	0	0.8	0	0	0	1.63632	0.8	0	19	0
2014-10-30	f20	am	fall	0	1	0	0	0	0	0	0	8.22455	0	0	19	0
2014-10-30	f21	pm	fall	0	1	1	1	0.09	0	0	0	14.0901	0	0	19	0
2014-10-30	f23	pm	fall	0	1	0	1	0.78	1	1	0	5.86862	0.6	1	19	0
2014-10-30	okura	pm	fall	0	1	0	0	1.05	0	1	0	12.3249	0.5	0	19	0
2014-10-31	f02	am	fall	1	1	0	0	2.26	0	0	0	10.9338	1	0	20.5	1
2014-10-31	f08	am	fall	1	0	0	0	1.64	0	0	0	8.76636	0.556	0	20.5	1
2014-10-31	f14	am	fall	0	1	1	1	0.98	0	0	0	2.71967	0.5	0	20.5	1
2014-10-31	f16	am	fall	0	1	1	1	0.29	0	0	0	10.4172	na	0	20.5	1
2014-10-31	f25	am	fall	1	1	1	0	0.76	0	0	0	3.85834	0	0	20.5	1
2014-11-03	f00	pm	fall	0	1	0	1	1.4	0	0	0	16.9502	0	3	14.5	2.7
2014-11-03	f01	am	fall	1	1	0	0	0.09	0	0	0	6.4166	0	1	14.5	2.7
2014-11-03	f02	am	fall	1	1	0	1	1	0	0	0	10.9338	na	0	14.5	2.7
2014-11-03	f09	am	fall	1	1	0	1	0.51	0	0	0	17.8472	0	0	14.5	2.7
2014-11-03	f11	pm	fall	1	1	1	1	0.12	0	0	0	7.48281	0	1	14.5	2.7
2014-11-03	f12	pm	fall	0	1	0	0	0	0	0	0	11.8535	0.333	0	14.5	2.7
2014-11-03	f14	am	fall	0	0	1	1	0.43	1	1	0	2.71967	na	3	14.5	2.7
2014-11-03	f15	pm	fall	0	1	0	0	1.39	0	0	0	15.0252	1	1	14.5	2.7
2014-11-03	f16	am	fall	0	0	0	1	0.68	0	0	0	10.4172	0.214	0	14.5	2.7
2014-11-03	f18	am	fall	0	0	0	1	0.57	0	0	0	12.6037	0.538	0	14.5	2.7
2014-11-03	f19	pm	fall	0	1	0	0	0	0	0	0	1.63632	0.167	12	14.5	2.7
2014-11-03	f21	am	fall	0	1	1	1	0.25	1	0	0	14.0901	1	1	14.5	2.7
2014-11-03	f22	pm	fall	0	1	0	0	1.5	0	0	0	1.94887	1	0	14.5	2.7
2014-11-03	f25	am	fall	1	1	1	1	1.76	0	0	0	3.85834	1	2	14.5	2.7
2014-11-03	f26	am	fall	0	1	1	0	1.69	0	0	0	15.9973	1	0	14.5	2.7
2014-11-03	okura	am	fall	0	1	0	0	2.78	1	0	0	12.3249	0	1	14.5	2.7
2014-11-08	f01	pm	fall	1	1	0	0	0.09	0	0	0	6.4166	0.917	0	16.5	0
2014-11-08	f02	am	fall	1	1	0	0	1	1	0	0	10.9338	0	4	16.5	0
2014-11-08	f08	pm	fall	1	1	0	0	0.6	1	0	0	8.76636	0.933	0	16.5	0
2014-11-08	f09	am	fall	1	1	1	1	0.51	0	0	0	17.8472	0.444	8	16.5	0
2014-11-08	f13	pm	fall	1	0	0	0	0.42	0	0	0	5.03483	0	1	16.5	0
2014-11-08	f14	pm	fall	0	1	0	0	0.43	0	0	0	2.71967	1	0	16.5	0
2014-11-08	f16	pm	fall	0	1	0	0	0.68	0	0	0	10.4172	0	0	16.5	0
2014-11-08	f20	pm	fall	0	1	1	0	0	0	0	0	8.22455	0	0	16.5	0
2014-11-08	f21	pm	fall	0	1	1	0	0.25	0	0	0	14.0901	0	0	16.5	0
2014-11-08	f23	pm	fall	0	1	1	0	0.31	0	0	0	5.86862	0.214	0	16.5	0
2014-11-08	f25	pm	fall	1	1	0	0	1.76	1	0	0	3.85834	0	1	16.5	0
2014-11-08	f26	pm	fall	0	1	0	0	1.69	0	0	0	15.9973	0.667	0	16.5	0
2014-11-10	f00	am	fall	0	1	0	1	1.4	0	0	1	16.9502	na	1	17.5	9.7
2014-11-10	f08	am	fall	1	1	0	1	0.6	1	0	1	8.76636	0	0	17.5	9.7
2014-11-10	f11	pm	fall	1	1	1	0	0.12	0	0	1	7.48281	1	0	17.5	9.7
2014-11-10	f12	pm	fall	0	0	0	0	0	0	0	1	11.8535	1	0	17.5	9.7
2014-11-10	f13	pm	fall	1	1	1	1	0.42	0	1	1	5.03483	0.273	7	17.5	9.7
2014-11-10	f15	pm	fall	0	1	0	1	1.39	0	0	1	15.0252	1	0	17.5	9.7
2014-11-10	f18	pm	fall	0	0	0	1	0.57	0	1	1	12.6037	0	0	17.5	9.7
2014-11-10	f20	pm	fall	0	1	0	0	0	0	0	1	8.22455	0.214	0	17.5	9.7
2014-11-10	f22	am	fall	0	0	0	0	1.5	0	1	1	1.94887	0	0	17.5	9.7
2014-11-10	f23	am	fall	0	0	0	0	0.31	0	0	1	5.86862	1	0	17.5	9.7
2014-11-10	okura	pm	fall	0	1	1	1	2.78	0	1	1	12.3249	0.533	0	17.5	9.7
2014-11-11	f00	pm	fall	0	0	0	1	1.4	0	1	1	16.9502	1	1	17	9.7
2014-11-11	f01	pm	fall	1	1	0	0	0.09	0	0	1	6.4166	0.7	0	17	9.7
2014-11-11	f02	am	fall	1	0	0	0	1	0	0	1	10.9338	0	0	17	9.7
2014-11-11	f08	pm	fall	1	0	0	0	0.6	0	1	1	8.76636	0.2	0	17	9.7
2014-11-11	f09	am	fall	1	0	0	1	0.51	0	0	1	17.8472	0.2	1	17	9.7
2014-11-11	f11	am	fall	1	0	0	0	0.12	0	1	1	7.48281	0	0	17	9.7
2014-11-11	f12	am	fall	0	1	0	1	0	0	1	1	11.8535	0	1	17	9.7
2014-11-11	f13	am	fall	1	1	1	1	0.42	1	1	1	5.03483	0.4	0	17	9.7
2014-11-11	f14	am	fall	0	0	0	0	0.43	0	0	1	2.71967	0.933	0	17	9.7
2014-11-11	f15	am	fall	0	1	1	0	1.39	0	1	1	15.0252	1	0	17	9.7
2014-11-11	f16	pm	fall	0	0	0	0	0.68	0	1	1	10.4172	0.933	0	17	9.7
2014-11-11	f19	am	fall	0	1	0	0	0	0	0	1	1.63632	1	0	17	9.7
2014-11-11	f21	am	fall	0	0	0	0	0.25	1	0	1	14.0901	0	0	17	9.7
2014-11-11	f23	pm	fall	0	0	0	0	0.31	0	0	1	5.86862	0.364	0	17	9.7
2014-11-11	f25	am	fall	1	0	0	1	1.76	1	1	1	3.85834	0	0	17	9.7
2014-11-11	f26	am	fall	0	0	0	0	1.69	0	0	1	15.9973	0.933	5	17	9.7
2014-11-12	f00	am	fall	0	0	0	1	1.4	0	0	1	16.9502	0.267	0	16	0
2014-11-12	f01	am	fall	1	0	0	0	0.09	0	1	1	6.4166	0	0	16	0
2014-11-12	f02	pm	fall	1	1	0	0	1	0	0	1	10.9338	0	3	16	0
2014-11-12	f08	am	fall	1	0	0	0	0.6	0	0	1	8.76636	0.667	1	16	0
2014-11-12	f09	am	fall	1	1	0	1	0.51	0	0	1	17.8472	0.8	6	16	0
2014-11-12	f11	pm	fall	1	1	0	1	0.12	0	1	1	7.48281	0	11	16	0
2014-11-12	f14	pm	fall	0	1	0	1	0.43	0	1	1	2.71967	1	0	16	0
2014-11-12	f15	pm	fall	0	1	0	0	1.39	0	0	1	15.0252	0.667	0	16	0
2014-11-12	f16	am	fall	0	0	0	0	0.68	0	0	1	10.4172	0	0	16	0
2014-11-12	f18	am	fall	0	1	1	0	0.57	0	1	1	12.6037	0.133	4	16	0
2014-11-12	f20	am	fall	0	0	0	0	0	0	0	1	8.22455	1	0	16	0
2014-11-12	f21	pm	fall	0	1	0	1	0.25	0	0	1	14.0901	na	1	16	0
2014-11-12	f25	pm	fall	1	0	0	0	1.76	0	1	1	3.85834	0	0	16	0
2014-11-12	f26	pm	fall	0	0	0	0	1.69	0	0	1	15.9973	0.308	1	16	0
2014-11-12	okura	am	fall	0	1	0	0	2.78	0	0	1	12.3249	0	0	16	0
2014-11-13	f00	am	fall	0	0	0	0	1.4	0	0	0	16.9502	0	0	13.5	0.3
2014-11-13	f01	pm	fall	1	1	0	0	0.09	0	0	0	6.4166	0	1	13.5	0.3
2014-11-13	f02	am	fall	1	1	0	1	1	0	0	0	10.9338	0.667	0	13.5	0.3
2014-11-13	f08	pm	fall	1	1	0	0	0.6	0	0	0	8.76636	0.267	3	13.5	0.3
2014-11-13	f09	pm	fall	1	0	0	0	0.51	0	0	0	17.8472	0.533	6	13.5	0.3
2014-11-13	f11	am	fall	1	1	1	1	0.12	0	0	0	7.48281	0	0	13.5	0.3
2014-11-13	f12	am	fall	0	0	0	1	0	0	0	0	11.8535	0.667	0	13.5	0.3
2014-11-13	f13	am	fall	1	0	1	0	0.42	1	0	0	5.03483	0	2	13.5	0.3
2014-11-13	f14	am	fall	0	1	0	1	0.43	1	0	0	2.71967	0.867	12	13.5	0.3
2014-11-13	f15	am	fall	0	0	1	0	1.39	0	0	0	15.0252	1	8	13.5	0.3
2014-11-13	f16	pm	fall	0	1	1	1	0.68	0	0	0	10.4172	0	10	13.5	0.3
2014-11-13	f18	pm	fall	0	0	0	0	0.57	0	0	0	12.6037	0.4	0	13.5	0.3
2014-11-13	f19	am	fall	0	1	0	0	0	0	0	0	1.63632	0	0	13.5	0.3
2014-11-13	f21	am	fall	0	1	0	1	0.25	0	0	0	14.0901	0.5	0	13.5	0.3
2014-11-13	f22	am	fall	0	0	0	0	1.5	0	0	0	1.94887	0	0	13.5	0.3
2014-11-13	f23	pm	fall	0	1	0	0	0.31	0	0	0	5.86862	0.533	0	13.5	0.3
2014-11-13	f25	am	fall	1	0	0	0	1.76	1	1	0	3.85834	0	1	13.5	0.3
2014-11-13	f26	am	fall	0	1	0	0	1.69	0	0	0	15.9973	0.667	0	13.5	0.3
2014-11-13	okura	pm	fall	0	0	0	0	2.78	0	0	0	12.3249	na	1	13.5	0.3
2014-11-14	f00	am	fall	0	1	0	0	1.4	0	0	1	16.9502	0.933	0	12.5	0.3
2014-11-14	f01	am	fall	1	0	0	0	0.09	0	1	1	6.4166	0	1	12.5	0.3
2014-11-14	f02	pm	fall	1	0	0	0	1	0	0	1	10.9338	0.2	0	12.5	0.3
2014-11-14	f08	am	fall	1	0	0	0	0.6	0	0	1	8.76636	0	0	12.5	0.3
2014-11-14	f09	am	fall	1	0	0	0	0.51	0	0	1	17.8472	0	2	12.5	0.3
2014-11-14	f19	pm	fall	0	0	0	0	0	0	0	1	1.63632	0	0	12.5	0.3
2014-11-14	f20	am	fall	0	1	0	0	0	0	0	1	8.22455	na	0	12.5	0.3
2014-11-14	f21	pm	fall	0	1	1	0	0.25	0	1	1	14.0901	0	8	12.5	0.3
2014-11-14	okura	am	fall	0	1	1	0	2.78	0	0	1	12.3249	0	0	12.5	0.3
2014-11-15	f12	pm	fall	0	1	0	0	0	0	1	1	11.8535	na	0	12	0.3
2014-11-15	f13	pm	fall	1	1	0	0	0.42	0	0	1	5.03483	0	0	12	0.3
2014-11-15	f14	pm	fall	0	1	1	0	0.43	0	1	1	2.71967	0	6	12	0.3
2014-11-15	f15	am	fall	0	0	0	1	1.39	0	0	1	15.0252	0.615	0	12	0.3
2014-11-15	f16	am	fall	0	1	1	0	0.68	0	1	1	10.4172	0.667	10	12	0.3
2014-11-15	f18	am	fall	0	1	0	1	0.57	0	0	1	12.6037	1	11	12	0.3
2014-11-15	f19	am	fall	0	1	0	1	0	0	1	1	1.63632	1	0	12	0.3
2014-11-15	f20	pm	fall	0	1	0	0	0	0	0	1	8.22455	0	0	12	0.3
2014-11-15	f25	pm	fall	1	1	0	0	1.76	0	1	1	3.85834	0	0	12	0.3
2014-11-15	f26	pm	fall	0	1	0	0	1.69	0	0	1	15.9973	0	0	12	0.3
2014-11-18	f00	pm	fall	0	1	0	1	1.4	0	1	1	16.9502	0	4	12	0
2014-11-18	f02	am	fall	1	1	1	1	1	1	0	1	10.9338	0	8	12	0
2014-11-18	f09	pm	fall	1	1	1	1	0.51	0	0	1	17.8472	0.667	6	12	0
2014-11-18	f11	am	fall	1	1	0	0	0.12	0	1	1	7.48281	0	1	12	0
2014-11-18	f12	am	fall	0	1	1	0	0	0	1	1	11.8535	0.667	0	12	0
2014-11-18	f13	am	fall	1	1	1	1	0.42	0	1	1	5.03483	na	1	12	0
2014-11-18	f15	pm	fall	0	1	1	0	1.39	0	0	1	15.0252	0.4	10	12	0
2014-11-18	f18	pm	fall	0	0	0	0	0.57	0	0	1	12.6037	0.933	0	12	0
2014-11-18	f20	am	fall	0	0	0	0	0	0	1	1	8.22455	0	0	12	0
2014-11-18	f21	am	fall	0	1	0	0	0.25	1	0	1	14.0901	0	4	12	0
2014-11-18	f22	am	fall	0	0	0	0	1.5	0	0	1	1.94887	1	0	12	0
2014-11-18	f23	pm	fall	0	0	1	0	0.31	0	1	1	5.86862	na	0	12	0
2014-11-18	okura	pm	fall	0	1	1	0	2.78	0	0	1	12.3249	na	0	12	0
2014-11-19	f14	am	fall	0	1	1	1	0.43	1	1	1	2.71967	0	7	12	0
2014-11-19	f25	am	fall	1	1	0	0	1.76	1	1	1	3.85834	0.933	1	12	0
2014-11-19	f26	am	fall	0	1	1	1	1.69	0	1	1	15.9973	0.333	6	12	0
2014-11-20	f00	am	fall	0	1	0	1	1.4	0	0	1	16.9502	0.2	0	13.5	0
2014-11-20	f01	am	fall	1	1	1	0	0.09	0	1	1	6.4166	0	2	13.5	0
2014-11-20	f02	pm	fall	1	0	0	0	1	0	1	1	10.9338	0.2	0	13.5	0
2014-11-20	f08	am	fall	1	1	1	1	0.6	0	1	1	8.76636	0.2	10	13.5	0
2014-11-20	f09	am	fall	1	0	0	1	0.51	0	0	1	17.8472	1	0	13.5	0
2014-11-20	f11	pm	fall	1	1	0	0	0.12	0	0	1	7.48281	0	1	13.5	0
2014-11-20	f12	pm	fall	0	1	0	0	0	0	0	1	11.8535	0.667	0	13.5	0
2014-11-20	f13	pm	fall	1	0	0	0	0.42	0	1	1	5.03483	0.625	0	13.5	0
2014-11-20	f14	am	fall	0	1	0	0	0.43	0	1	1	2.71967	na	1	13.5	0
2014-11-20	f15	am	fall	0	0	1	1	1.39	0	0	1	15.0252	1	1	13.5	0
2014-11-20	f16	pm	fall	0	1	0	1	0.68	0	1	1	10.4172	0.8	4	13.5	0
2014-11-20	f18	am	fall	0	1	0	1	0.57	0	1	1	12.6037	0.8	3	13.5	0
2014-11-20	f19	pm	fall	0	1	1	0	0	1	1	1	1.63632	0.231	2	13.5	0
2014-11-20	f21	pm	fall	0	1	1	0	0.25	0	0	1	14.0901	1	4	13.5	0
2014-11-20	f22	pm	fall	0	1	0	0	1.5	0	0	1	1.94887	1	0	13.5	0
2014-11-20	f23	am	fall	0	0	0	1	0.31	0	0	1	5.86862	na	0	13.5	0
2014-11-20	f25	pm	fall	1	1	0	0	1.76	0	1	1	3.85834	0.2	0	13.5	0
2014-11-20	okura	am	fall	0	1	1	0	2.78	0	1	1	12.3249	0.286	0	13.5	0
2014-11-21	f00	pm	fall	0	1	0	0	1.4	0	0	0	16.9502	0	4	13	0
2014-11-21	f01	pm	fall	1	0	0	0	0.09	0	1	0	6.4166	0	5	13	0
2014-11-21	f02	am	fall	1	1	0	0	1	0	0	0	10.9338	1	0	13	0
2014-11-21	f08	pm	fall	1	1	1	0	0.6	0	1	0	8.76636	0	0	13	0
2014-11-21	f09	pm	fall	1	0	0	1	0.51	0	0	0	17.8472	0	0	13	0
2014-11-21	f11	am	fall	1	1	1	0	0.12	0	0	0	7.48281	0	1	13	0
2014-11-21	f12	am	fall	0	1	1	1	0	0	0	0	11.8535	0.333	0	13	0
2014-11-21	f13	am	fall	1	1	1	0	0.42	0	0	0	5.03483	0	0	13	0
2014-11-21	f14	am	fall	0	1	0	0	0.43	0	0	0	2.71967	1	0	13	0
2014-11-21	f15	pm	fall	0	0	0	0	1.39	0	0	0	15.0252	1	0	13	0
2014-11-21	f16	am	fall	0	1	0	1	0.68	0	0	0	10.4172	na	0	13	0
2014-11-21	f18	pm	fall	0	1	0	1	0.57	0	0	0	12.6037	0	0	13	0
2014-11-21	f19	am	fall	0	0	0	0	0	0	0	0	1.63632	1	3	13	0
2014-11-21	f20	am	fall	0	0	0	0	0	0	0	0	8.22455	0.933	0	13	0
2014-11-21	f21	am	fall	0	1	1	1	0.25	0	1	0	14.0901	na	0	13	0
2014-11-21	f22	am	fall	0	0	0	0	1.5	0	0	0	1.94887	0	6	13	0
2014-11-21	f23	am	fall	0	0	0	1	0.31	0	1	0	5.86862	1	0	13	0
2014-11-21	f25	am	fall	1	1	0	0	1.76	0	0	0	3.85834	0.136	2	13	0
2014-11-21	okura	pm	fall	0	1	0	0	2.78	0	0	0	12.3249	0.933	0	13	0
2014-11-22	f00	am	fall	0	1	0	1	1.4	0	0	0	16.9502	0.25	12	16	0
2014-11-22	f01	am	fall	1	1	1	0	0.09	0	0	0	6.4166	1	0	16	0
2014-11-22	f02	pm	fall	1	1	0	0	1	0	0	0	10.9338	0	0	16	0
2014-11-22	f08	am	fall	1	1	0	0	0.6	0	0	0	8.76636	na	4	16	0
2014-11-22	f09	am	fall	1	1	1	1	0.51	0	0	0	17.8472	0.625	0	16	0
2014-11-22	f11	pm	fall	1	1	0	1	0.12	0	0	0	7.48281	0	0	16	0
2014-11-22	f13	pm	fall	1	1	0	0	0.42	0	0	0	5.03483	0	3	16	0
2014-11-22	f14	pm	fall	0	0	0	0	0.43	0	0	0	2.71967	1	2	16	0
2014-11-22	f15	am	fall	0	1	0	1	1.39	0	0	0	15.0252	0.733	4	16	0
2014-11-22	f18	am	fall	0	0	1	0	0.57	0	0	0	12.6037	0.667	7	16	0
2014-11-22	f19	pm	fall	0	1	1	0	0	0	0	0	1.63632	1	0	16	0
2014-11-22	f20	pm	fall	0	1	1	0	0	0	0	0	8.22455	0	0	16	0
2014-11-22	f22	pm	fall	0	1	0	0	1.5	0	0	0	1.94887	1	0	16	0
2014-11-22	f23	am	fall	0	0	0	0	0.31	0	0	0	5.86862	1	0	16	0
2014-11-22	f26	pm	fall	0	1	0	0	1.69	0	0	0	15.9973	na	0	16	0
2014-11-22	okura	am	fall	0	1	0	0	2.78	0	0	0	12.3249	0	0	16	0
2014-11-23	f01	pm	fall	1	0	0	0	0.09	0	0	0	6.4166	0	4	16	0
2014-11-23	f08	pm	fall	1	0	0	0	0.6	0	0	0	8.76636	0.4	2	16	0
2014-11-23	f11	am	fall	1	1	0	1	0.12	0	0	0	7.48281	0	0	16	0
2014-11-23	f12	am	fall	0	1	0	0	0	0	0	0	11.8535	1	3	16	0
2014-11-23	f13	am	fall	1	1	1	1	0.42	0	0	0	5.03483	0.625	10	16	0
2014-11-23	f16	am	fall	0	1	1	1	0.68	0	0	0	10.4172	0.6	0	16	0
2014-11-23	f19	am	fall	0	0	0	0	0	1	0	0	1.63632	0	2	16	0
2014-11-23	f20	am	fall	0	0	0	0	0	0	0	0	8.22455	0.682	0	16	0
2014-11-23	f22	am	fall	0	1	0	0	1.5	0	0	0	1.94887	0	2	16	0
2014-11-23	f25	pm	fall	1	0	0	1	1.76	0	0	0	3.85834	0.524	8	16	0
2014-11-23	f26	am	fall	0	1	0	0	1.69	0	0	0	15.9973	1	0	16	0
2014-11-23	okura	pm	fall	0	0	0	0	2.78	0	0	0	12.3249	na	0	16	0
2014-11-27	f18	pm	fall	0	0	1	0	0.57	0	1	1	12.6037	0	1	17	0.3
2014-11-27	f20	pm	fall	0	0	0	0	0	0	0	1	8.22455	1	0	17	0.3
2014-11-27	f21	pm	fall	0	1	1	0	0.25	0	0	1	14.0901	na	10	17	0.3
2014-11-27	f23	pm	fall	0	0	1	1	0.31	0	0	1	5.86862	0.467	5	17	0.3
2014-11-27	f26	pm	fall	0	0	0	0	1.69	0	0	1	15.9973	1	25	17	0.3
